# Supplementary material for: meso-[5,5,7,12,12,14-Hexamethyl-1,4,8,11-tetra­azacyclo­tetra­deca-1(14),7-diene]nickel(II) dibromide dihydrate
Source: Acta Crystallogr Sect E Struct Rep Online. 2010 May 19;66(Pt 6):m665–6. doi: 10.1107/S1600536810016831 (PMC2979623; doi:10.1107/S1600536810016831)
Supplement: Supplementary file 1 [file e-66-0m665-sup1.cif]

##############################################################################
###                                                                        ###
###        Electronic paper (Acta Crystallographica Section E)             ###
###                                                                        ###
##############################################################################
#                                                                            #
# This CIF contains the data in a paper accepted for publication in Acta     #
# Crystallographica Section E. It conforms to the requirements of Notes      #
# for Authors for Section E, and has been peer reviewed under the auspices   #
# of the IUCr Commission on Journals.                                        #
#                                                                            #
# Full details of the Crystallographic Information File format               #
# are given in the paper "The Crystallographic Information File (CIF):       #
# a New Standard Archive File for Crystallography" by S. R. Hall, F. H.      #
# Allen and I. D. Brown [Acta Cryst. (1991), A47, 655-685].                  #
#                                                                            #
# The current version of the core CIF dictionary is obtainable from          #
# ftp://ftp.iucr.org/pub/cif_core.dic. The current version number is 2.4.    #
#                                                                            #
# Software is freely available for graphical display of the structure(s) in  #
# this CIF.  For information consult the CIF home page http://www.iucr.org/  #
# cif/home.html                                                              #
#                                                                            #
# This file may be used for bona fide research purposes within the           #
# scientific community so long as proper attribution is given to the journal # 
# article from which it was obtained.                                        #
#                                                                            #
##############################################################################
                                             
data_I
_audit_creation_method     SHELXL-97
_chemical_name_systematic
;
<i>meso</i>-[5,5,7,12,12,14-Hexamethyl-1,4,8,11-tetraazacyclotetradeca-
1(14),7-diene]nickel(II) dibromide dihydrate
;
_chemical_name_common     ?
_chemical_formula_moiety     'C16 H36 Br2 N4 Ni O2 2+, 2(Br -), 2(H2 O)'
_chemical_formula_sum     'C16 H36 Br2 N4 Ni O2'
_chemical_formula_iupac     '[Ni (C16 H32 N4)] Br2, 2H2 O'
_chemical_formula_weight     535.02
_chemical_melting_point     ?
_symmetry_cell_setting     monoclinic
_symmetry_space_group_name_H-M     'P 21/c'
_symmetry_space_group_name_Hall     '-P 2ybc'
loop_
    _symmetry_equiv_pos_as_xyz
    'x, y, z'
    '-x, y+1/2, -z+1/2'
    '-x, -y, -z'
    'x, -y-1/2, z-1/2'
_cell_length_a     17.8712(15)
_cell_length_b     15.5028(12)
_cell_length_c     17.2324(17)
_cell_angle_alpha     90.00
_cell_angle_beta     112.0770(10)
_cell_angle_gamma     90.00
_cell_volume     4424.2(7)
_cell_formula_units_Z     8
_cell_measurement_reflns_used     3476
_cell_measurement_theta_min     2.3173
_cell_measurement_theta_max     27.4758
_cell_measurement_temperature     293(2)
_exptl_crystal_description     'Prism'
_exptl_crystal_colour     'brown'
_exptl_crystal_size_max     0.2700
_exptl_crystal_size_mid     0.2000
_exptl_crystal_size_min     0.2000
_exptl_crystal_density_diffrn     1.606
_exptl_crystal_density_meas     ?
_exptl_crystal_density_method     'not measured'
_exptl_crystal_F_000     2192
_exptl_absorpt_coefficient_mu     4.506
_exptl_absorpt_correction_type     multi-scan
_exptl_absorpt_process_details     '(CrystalClear; Rigaku, 2005)'
_exptl_absorpt_correction_T_min     0.8310
_exptl_absorpt_correction_T_max     0.8621
_exptl_special_details
;
;
_diffrn_ambient_temperature     293(2)
_diffrn_radiation_type     MoK\a
_diffrn_radiation_wavelength     0.71073
_diffrn_radiation_source     'fine-focus sealed tube'
_diffrn_radiation_monochromator     graphite
_diffrn_measurement_device_type     'Rigaku SCXmini'
_diffrn_measurement_method     'Thin-slice \w'
_diffrn_detector_area_resol_mean     13.6612
_diffrn_reflns_number     22003
_diffrn_reflns_av_R_equivalents     0.0578
_diffrn_reflns_av_sigmaI/netI     0.0913
_diffrn_reflns_theta_min     1.80
_diffrn_reflns_theta_max     25.00
_diffrn_reflns_theta_full     25.00
_diffrn_measured_fraction_theta_max     0.997
_diffrn_measured_fraction_theta_full     0.997
_diffrn_reflns_limit_h_min     -21
_diffrn_reflns_limit_h_max     21
_diffrn_reflns_limit_k_min     -18
_diffrn_reflns_limit_k_max     15
_diffrn_reflns_limit_l_min     -19
_diffrn_reflns_limit_l_max     20
_diffrn_standards_number     0
_diffrn_standards_interval_count     ?
_diffrn_standards_interval_time     ?
_diffrn_standards_decay_%     ?
_refine_special_details
;
Refinement of <i>F</i>^2^ against ALL reflections. The weighted <i>R</i>-factor
wR and goodness of fit <i>S</i> are based on <i>F</i>^2^, conventional
<i>R</i>-factors <i>R</i> are based on <i>F</i>, with <i>F</i> set to zero for
negative <i>F</i>^2^. The threshold expression of <i>F</i>^2^ >
\s(<i>F</i>^2^) is used only for calculating <i>R</i>-factors(gt) etc. and is
not relevant to the choice of reflections for refinement. <i>R</i>-factors
based on <i>F</i>^2^ are statistically about twice as large as those based on
<i>F</i>, and <i>R</i>- factors based on ALL data will be even larger.
;
_reflns_number_total     7779
_reflns_number_gt     4053
_reflns_threshold_expression     I>2\s(I)
_refine_ls_structure_factor_coef     Fsqd
_refine_ls_matrix_type     full
_refine_ls_R_factor_all     0.0996
_refine_ls_R_factor_gt     0.0376
_refine_ls_wR_factor_gt     0.0545
_refine_ls_wR_factor_ref     0.0587
_refine_ls_goodness_of_fit_ref     0.958
_refine_ls_restrained_S_all     0.958
_refine_ls_number_reflns     7779
_refine_ls_number_parameters     463
_refine_ls_number_restraints     0
_refine_ls_hydrogen_treatment     constr
_refine_ls_weighting_scheme     calc
_refine_ls_weighting_details
         'calc w=1/[\s^2^(Fo^2^)+(0.0100P)^2^+0.0000P] where P=(Fo^2^+2Fc^2^)/3'
_atom_sites_solution_hydrogens     geom
_atom_sites_solution_primary     direct
_atom_sites_solution_secondary     difmap
_refine_ls_shift/su_max     0.040
_refine_ls_shift/su_mean     0.001
_refine_diff_density_max     0.644
_refine_diff_density_min     -0.663
_refine_ls_extinction_method     none
_refine_ls_extinction_coef     ?
loop_
    _atom_type_symbol
    _atom_type_description
    _atom_type_scat_dispersion_real
    _atom_type_scat_dispersion_imag
    _atom_type_scat_source
    'C' 'C' 0.0033 0.0016
                         'International Tables Vol C Tables 4.2.6.8 and 6.1.1.4'
    'H' 'H' 0.0000 0.0000
                         'International Tables Vol C Tables 4.2.6.8 and 6.1.1.4'
    'Br' 'Br' -0.2901 2.4595
                         'International Tables Vol C Tables 4.2.6.8 and 6.1.1.4'
    'N' 'N' 0.0061 0.0033
                         'International Tables Vol C Tables 4.2.6.8 and 6.1.1.4'
    'Ni' 'Ni' 0.3393 1.1124
                         'International Tables Vol C Tables 4.2.6.8 and 6.1.1.4'
    'O' 'O' 0.0106 0.0060
                         'International Tables Vol C Tables 4.2.6.8 and 6.1.1.4'
_computing_data_collection     'CrystalClear (Rigaku, 2005)'
_computing_cell_refinement     'CrystalClear (Rigaku, 2005)'
_computing_data_reduction     'CrystalClear (Rigaku, 2005)'
_computing_structure_solution     'SHELXS97 (Sheldrick, 2008)'
_computing_structure_refinement     'SHELXL97 (Sheldrick, 2008)'
_computing_molecular_graphics     'SHELXTL (Sheldrick, 2008)'
_computing_publication_material     'SHELXTL (Sheldrick, 2008)'
loop_
    _atom_site_type_symbol
    _atom_site_label
    _atom_site_fract_x
    _atom_site_fract_y
    _atom_site_fract_z
    _atom_site_U_iso_or_equiv
    _atom_site_adp_type
    _atom_site_calc_flag
    _atom_site_refinement_flags
    _atom_site_occupancy
    _atom_site_disorder_assembly
    _atom_site_disorder_group
    Br Br1 0.06334(3) 0.57394(3) -0.16013(4) 0.06124(18) Uani d . 1 . .
    Ni Ni2 -0.10293(3) 0.51327(3) -0.23954(4) 0.02985(17) Uani d . 1 . .
    N N5 -0.0695(2) 0.4164(2) -0.2988(2) 0.0339(10) Uani d . 1 . .
    H H5 -0.0146 0.4182 -0.2789 0.041 Uiso d R 1 . .
    N N6 -0.1135(2) 0.5992(2) -0.3277(2) 0.0352(11) Uani d . 1 . .
    N N7 -0.1596(2) 0.6021(2) -0.1971(2) 0.0357(10) Uani d . 1 . .
    H H7 -0.2127 0.5973 -0.2307 0.043 Uiso d R 1 . .
    N N8 -0.1079(2) 0.4233(2) -0.1599(2) 0.0355(10) Uani d . 1 . .
    C C17 -0.0961(3) 0.4235(3) -0.3918(3) 0.0394(14) Uani d . 1 . .
    C C18 -0.0609(3) 0.5076(3) -0.4096(3) 0.0427(14) Uani d . 1 . .
    H H18A -0.0029 0.5054 -0.3792 0.051 Uiso calc R 1 . .
    H H18B -0.0700 0.5082 -0.4687 0.051 Uiso calc R 1 . .
    C C19 -0.0903(3) 0.5929(3) -0.3893(3) 0.0343(13) Uani d . 1 . .
    C C20 -0.0899(3) 0.6657(3) -0.4463(3) 0.0555(16) Uani d . 1 . .
    H H20A -0.1179 0.7142 -0.4355 0.083 Uiso calc R 1 . .
    H H20B -0.1164 0.6478 -0.5035 0.083 Uiso calc R 1 . .
    H H20C -0.0352 0.6817 -0.4364 0.083 Uiso calc R 1 . .
    C C21 -0.1883(3) 0.4229(3) -0.4317(3) 0.0529(15) Uani d . 1 . .
    H H21A -0.2078 0.3660 -0.4275 0.079 Uiso calc R 1 . .
    H H21B -0.2054 0.4389 -0.4896 0.079 Uiso calc R 1 . .
    H H21C -0.2096 0.4632 -0.4030 0.079 Uiso calc R 1 . .
    C C22 -0.0610(3) 0.3490(3) -0.4255(3) 0.0613(17) Uani d . 1 . .
    H H22A -0.0031 0.3510 -0.4007 0.092 Uiso calc R 1 . .
    H H22B -0.0783 0.3540 -0.4852 0.092 Uiso calc R 1 . .
    H H22C -0.0796 0.2952 -0.4118 0.092 Uiso calc R 1 . .
    C C23 -0.1436(3) 0.6823(3) -0.3104(3) 0.0514(15) Uani d . 1 . .
    H H23A -0.2003 0.6888 -0.3456 0.062 Uiso calc R 1 . .
    H H23B -0.1139 0.7292 -0.3227 0.062 Uiso calc R 1 . .
    C C24 -0.1332(3) 0.6852(3) -0.2194(3) 0.0501(15) Uani d . 1 . .
    H H24A -0.0769 0.6954 -0.1846 0.060 Uiso calc R 1 . .
    H H24B -0.1651 0.7317 -0.2101 0.060 Uiso calc R 1 . .
    C C25 -0.1571(3) 0.5927(3) -0.1092(3) 0.0341(13) Uani d . 1 . .
    C C26 -0.1918(3) 0.5040(3) -0.1031(3) 0.0439(15) Uani d . 1 . .
    H H26A -0.1953 0.5003 -0.0484 0.053 Uiso calc R 1 . .
    H H26B -0.2466 0.5024 -0.1442 0.053 Uiso calc R 1 . .
    C C27 -0.1502(3) 0.4240(3) -0.1146(3) 0.0369(13) Uani d . 1 . .
    C C28 -0.1643(3) 0.3468(3) -0.0697(3) 0.0574(16) Uani d . 1 . .
    H H28A -0.1586 0.2953 -0.0980 0.086 Uiso calc R 1 . .
    H H28B -0.2177 0.3493 -0.0692 0.086 Uiso calc R 1 . .
    H H28C -0.1255 0.3463 -0.0132 0.086 Uiso calc R 1 . .
    C C29 -0.0720(3) 0.6024(3) -0.0467(3) 0.0507(15) Uani d . 1 . .
    H H29A -0.0374 0.5626 -0.0599 0.076 Uiso calc R 1 . .
    H H29B -0.0706 0.5904 0.0085 0.076 Uiso calc R 1 . .
    H H29C -0.0537 0.6602 -0.0486 0.076 Uiso calc R 1 . .
    C C30 -0.2117(3) 0.6610(3) -0.0929(3) 0.0535(16) Uani d . 1 . .
    H H30A -0.1939 0.7175 -0.1011 0.080 Uiso calc R 1 . .
    H H30B -0.2089 0.6557 -0.0364 0.080 Uiso calc R 1 . .
    H H30C -0.2664 0.6525 -0.1310 0.080 Uiso calc R 1 . .
    C C31 -0.0680(3) 0.3446(3) -0.1725(3) 0.0435(14) Uani d . 1 . .
    H H31A -0.0861 0.2950 -0.1501 0.052 Uiso calc R 1 . .
    H H31B -0.0100 0.3496 -0.1442 0.052 Uiso calc R 1 . .
    C C32 -0.0902(3) 0.3340(3) -0.2661(3) 0.0459(14) Uani d . 1 . .
    H H32A -0.0602 0.2864 -0.2770 0.055 Uiso calc R 1 . .
    H H32B -0.1474 0.3220 -0.2936 0.055 Uiso calc R 1 . .
    Br Br4 -0.81792(3) 0.44516(3) -0.34183(4) 0.06261(18) Uani d . 1 . .
    Ni Ni1 -0.64399(4) 0.49111(3) -0.26081(4) 0.03044(17) Uani d . 1 . .
    N N1 -0.5901(2) 0.3918(2) -0.2936(2) 0.0354(11) Uani d . 1 . .
    H H1 -0.5368 0.3963 -0.2606 0.043 Uiso d R 1 . .
    N N2 -0.6377(2) 0.5683(2) -0.3500(2) 0.0368(11) Uani d . 1 . .
    N N3 -0.6786(2) 0.5972(2) -0.2150(2) 0.0353(10) Uani d . 1 . .
    H H3 -0.7336 0.5963 -0.2372 0.042 Uiso d R 1 . .
    N N4 -0.6390(2) 0.4167(2) -0.1647(2) 0.0359(11) Uani d . 1 . .
    C C1 -0.5930(3) 0.3873(3) -0.3819(3) 0.0313(12) Uani d . 1 . .
    C C2 -0.5582(3) 0.4715(3) -0.3992(3) 0.0380(14) Uani d . 1 . .
    H H2A -0.5032 0.4758 -0.3589 0.046 Uiso calc R 1 . .
    H H2B -0.5551 0.4662 -0.4540 0.046 Uiso calc R 1 . .
    C C3 -0.5990(3) 0.5561(3) -0.3978(3) 0.0354(13) Uani d . 1 . .
    C C4 -0.5878(3) 0.6236(3) -0.4561(3) 0.0611(17) Uani d . 1 . .
    H H4A -0.6262 0.6139 -0.5119 0.092 Uiso calc R 1 . .
    H H4B -0.5341 0.6199 -0.4557 0.092 Uiso calc R 1 . .
    H H4C -0.5962 0.6800 -0.4377 0.092 Uiso calc R 1 . .
    C C5 -0.6790(3) 0.3733(3) -0.4429(3) 0.0454(14) Uani d . 1 . .
    H H5A -0.6964 0.3164 -0.4355 0.068 Uiso calc R 1 . .
    H H5B -0.6813 0.3796 -0.4991 0.068 Uiso calc R 1 . .
    H H5C -0.7138 0.4152 -0.4326 0.068 Uiso calc R 1 . .
    C C6 -0.5388(3) 0.3142(3) -0.3897(3) 0.0508(15) Uani d . 1 . .
    H H6A -0.4843 0.3244 -0.3517 0.076 Uiso calc R 1 . .
    H H6B -0.5406 0.3121 -0.4460 0.076 Uiso calc R 1 . .
    H H6C -0.5575 0.2604 -0.3761 0.076 Uiso calc R 1 . .
    C C7 -0.6760(3) 0.6513(3) -0.3461(3) 0.0472(14) Uani d . 1 . .
    H H7A -0.7341 0.6472 -0.3752 0.057 Uiso calc R 1 . .
    H H7B -0.6560 0.6962 -0.3724 0.057 Uiso calc R 1 . .
    C C8 -0.6554(3) 0.6722(3) -0.2541(3) 0.0432(14) Uani d . 1 . .
    H H8A -0.5980 0.6833 -0.2267 0.052 Uiso calc R 1 . .
    H H8B -0.6846 0.7231 -0.2488 0.052 Uiso calc R 1 . .
    C C9 -0.6561(3) 0.6020(3) -0.1223(3) 0.0371(13) Uani d . 1 . .
    C C10 -0.6925(3) 0.5229(3) -0.0965(3) 0.0429(15) Uani d . 1 . .
    H H10A -0.6861 0.5306 -0.0385 0.051 Uiso calc R 1 . .
    H H10B -0.7501 0.5230 -0.1295 0.051 Uiso calc R 1 . .
    C C11 -0.6607(3) 0.4350(3) -0.1044(3) 0.0351(13) Uani d . 1 . .
    C C12 -0.6587(3) 0.3714(3) -0.0382(3) 0.0623(17) Uani d . 1 . .
    H H12A -0.7127 0.3529 -0.0476 0.094 Uiso calc R 1 . .
    H H12B -0.6354 0.3981 0.0159 0.094 Uiso calc R 1 . .
    H H12C -0.6267 0.3225 -0.0405 0.094 Uiso calc R 1 . .
    C C13 -0.5648(3) 0.6037(3) -0.0775(3) 0.0556(15) Uani d . 1 . .
    H H13A -0.5413 0.5583 -0.0988 0.083 Uiso calc R 1 . .
    H H13B -0.5511 0.5955 -0.0186 0.083 Uiso calc R 1 . .
    H H13C -0.5443 0.6583 -0.0869 0.083 Uiso calc R 1 . .
    C C14 -0.6937(3) 0.6820(3) -0.0992(3) 0.0593(17) Uani d . 1 . .
    H H14A -0.6707 0.7330 -0.1129 0.089 Uiso calc R 1 . .
    H H14B -0.6829 0.6814 -0.0403 0.089 Uiso calc R 1 . .
    H H14C -0.7509 0.6818 -0.1300 0.089 Uiso calc R 1 . .
    C C15 -0.6085(3) 0.3292(3) -0.1724(3) 0.0501(15) Uani d . 1 . .
    H H15A -0.6381 0.2860 -0.1548 0.060 Uiso calc R 1 . .
    H H15B -0.5518 0.3247 -0.1367 0.060 Uiso calc R 1 . .
    C C16 -0.6193(3) 0.3139(3) -0.2628(3) 0.0491(16) Uani d . 1 . .
    H H16A -0.5887 0.2636 -0.2669 0.059 Uiso calc R 1 . .
    H H16B -0.6758 0.3038 -0.2965 0.059 Uiso calc R 1 . .
    O O1 -0.1258(2) 0.14016(19) -0.1866(2) 0.0825(13) Uani d . 1 . .
    H H1C -0.1085 0.1305 -0.2255 0.124 Uiso d R 1 . .
    H H1D -0.1424 0.0927 -0.1741 0.124 Uiso d R 1 . .
    O O2 -0.5584(2) 0.0948(2) -0.2991(2) 0.0977(15) Uani d . 1 . .
    H H2E -0.5670 0.0435 -0.3176 0.147 Uiso d R 1 . .
    H H2F -0.5789 0.1006 -0.2622 0.147 Uiso d R 1 . .
    O O3 -0.3103(2) 0.3868(2) -0.2944(2) 0.0893(13) Uani d . 1 . .
    H H3C -0.3183 0.4385 -0.3121 0.134 Uiso d R 1 . .
    H H3D -0.3299 0.3811 -0.2568 0.134 Uiso d R 1 . .
    O O4 -0.1221(2) 0.8839(2) -0.3111(3) 0.1020(16) Uani d . 1 . .
    H H4F -0.1049 0.9311 -0.3232 0.153 Uiso d R 1 . .
    H H4G -0.1388 0.8935 -0.2718 0.153 Uiso d R 1 . .
    Br Br2 -0.64785(4) 0.09231(3) -0.15400(4) 0.06252(18) Uani d . 1 . .
    Br Br3 -0.39677(4) 0.38931(4) -0.14455(4) 0.06808(19) Uani d . 1 . .
loop_
    _atom_site_aniso_label
    _atom_site_aniso_U_11
    _atom_site_aniso_U_22
    _atom_site_aniso_U_33
    _atom_site_aniso_U_12
    _atom_site_aniso_U_13
    _atom_site_aniso_U_23
    Br1 0.0463(4) 0.0723(4) 0.0632(5) -0.0046(3) 0.0184(4) -0.0208(3)
    Ni2 0.0436(5) 0.0205(3) 0.0252(4) 0.0034(3) 0.0127(4) 0.0004(3)
    N5 0.032(3) 0.034(2) 0.031(3) -0.0005(18) 0.006(2) -0.0054(19)
    N6 0.045(3) 0.025(2) 0.035(3) 0.0054(18) 0.015(2) -0.001(2)
    N7 0.040(3) 0.031(2) 0.035(3) -0.0004(18) 0.013(2) -0.003(2)
    N8 0.041(3) 0.029(2) 0.033(3) 0.0009(19) 0.011(2) -0.0011(19)
    C17 0.050(4) 0.041(3) 0.021(3) 0.000(3) 0.006(3) -0.003(3)
    C18 0.044(4) 0.048(3) 0.035(3) -0.003(3) 0.013(3) -0.003(3)
    C19 0.032(3) 0.031(3) 0.032(3) -0.008(2) 0.002(3) -0.003(3)
    C20 0.075(5) 0.047(3) 0.045(4) -0.006(3) 0.023(4) 0.007(3)
    C21 0.049(4) 0.054(3) 0.040(4) -0.009(3) -0.001(3) -0.004(3)
    C22 0.087(5) 0.050(3) 0.051(4) 0.003(3) 0.031(4) -0.016(3)
    C23 0.076(4) 0.032(3) 0.048(4) 0.009(3) 0.026(4) 0.006(3)
    C24 0.072(4) 0.034(3) 0.052(4) 0.002(3) 0.032(4) -0.003(3)
    C25 0.034(4) 0.033(3) 0.036(4) -0.002(2) 0.013(3) -0.006(2)
    C26 0.043(4) 0.047(3) 0.046(4) -0.005(3) 0.022(3) -0.003(3)
    C27 0.040(4) 0.033(3) 0.029(3) -0.007(2) 0.004(3) 0.001(2)
    C28 0.074(5) 0.048(3) 0.054(4) -0.009(3) 0.028(4) 0.007(3)
    C29 0.046(4) 0.059(3) 0.039(4) -0.004(3) 0.006(3) -0.007(3)
    C30 0.052(4) 0.052(3) 0.057(4) 0.002(3) 0.020(3) -0.014(3)
    C31 0.053(4) 0.032(3) 0.044(4) 0.010(2) 0.018(3) 0.012(3)
    C32 0.063(4) 0.030(3) 0.047(4) 0.003(3) 0.023(3) -0.001(3)
    Br4 0.0479(4) 0.0731(4) 0.0598(4) -0.0013(3) 0.0123(3) -0.0233(3)
    Ni1 0.0474(5) 0.0200(3) 0.0248(4) 0.0021(3) 0.0146(4) 0.0008(3)
    N1 0.046(3) 0.029(2) 0.032(3) 0.0045(19) 0.016(2) 0.0023(19)
    N2 0.049(3) 0.025(2) 0.034(3) 0.0060(19) 0.013(2) 0.0005(19)
    N3 0.042(3) 0.033(2) 0.025(3) 0.0006(19) 0.007(2) -0.003(2)
    N4 0.050(3) 0.025(2) 0.034(3) 0.0023(19) 0.017(2) 0.0007(19)
    C1 0.032(4) 0.034(3) 0.027(3) -0.003(2) 0.011(3) -0.005(2)
    C2 0.038(4) 0.044(3) 0.035(3) 0.002(3) 0.017(3) -0.004(3)
    C3 0.036(4) 0.040(3) 0.026(3) -0.009(3) 0.006(3) 0.002(3)
    C4 0.067(5) 0.064(4) 0.061(4) 0.011(3) 0.035(4) 0.027(3)
    C5 0.049(4) 0.045(3) 0.041(4) -0.001(3) 0.015(3) -0.005(3)
    C6 0.057(4) 0.044(3) 0.052(4) 0.012(3) 0.020(3) -0.010(3)
    C7 0.069(4) 0.032(3) 0.045(4) 0.005(3) 0.027(3) 0.006(3)
    C8 0.070(4) 0.022(3) 0.038(4) 0.001(2) 0.021(3) -0.001(3)
    C9 0.049(4) 0.034(3) 0.027(3) -0.004(3) 0.014(3) -0.005(2)
    C10 0.043(4) 0.048(3) 0.041(4) -0.005(3) 0.020(3) -0.004(3)
    C11 0.032(3) 0.040(3) 0.028(3) -0.007(2) 0.006(3) -0.001(3)
    C12 0.086(5) 0.060(4) 0.052(4) 0.006(3) 0.039(4) 0.016(3)
    C13 0.052(4) 0.063(4) 0.037(4) -0.024(3) 0.000(3) -0.003(3)
    C14 0.083(5) 0.050(4) 0.048(4) 0.001(3) 0.028(4) -0.013(3)
    C15 0.077(4) 0.036(3) 0.043(4) -0.001(3) 0.029(3) 0.011(3)
    C16 0.075(5) 0.024(3) 0.056(4) -0.003(3) 0.034(4) 0.000(3)
    O1 0.089(3) 0.058(2) 0.102(3) -0.002(2) 0.038(3) -0.006(2)
    O2 0.105(4) 0.098(3) 0.099(4) -0.012(3) 0.049(3) 0.033(3)
    O3 0.101(4) 0.070(3) 0.096(4) 0.008(2) 0.036(3) -0.022(2)
    O4 0.113(4) 0.050(2) 0.172(5) 0.001(2) 0.087(4) -0.003(3)
    Br2 0.0602(4) 0.0637(4) 0.0547(4) 0.0070(3) 0.0113(4) -0.0054(3)
    Br3 0.0607(5) 0.0799(4) 0.0528(4) -0.0097(3) 0.0090(4) 0.0079(3)
_geom_special_details
;
All esds (except the esd in the dihedral angle between two l.s. planes) are
estimated using the full covariance matrix. The cell esds are taken into
account individually in the estimation of esds in distances, angles and
torsion angles; correlations between esds in cell parameters are only used
when they are defined by crystal symmetry. An approximate (isotropic)
treatment of cell esds is used for estimating esds involving l.s. planes.
;
loop_
    _geom_bond_atom_site_label_1
    _geom_bond_atom_site_label_2
    _geom_bond_site_symmetry_2
    _geom_bond_distance
    _geom_bond_publ_flag
    Ni2 N6 . 1.976(4) y
    Ni2 N8 . 1.983(3) y
    Ni2 N7 . 2.003(3) y
    Ni2 N5 . 2.029(3) y
    N5 C17 . 1.495(5) ?
    N5 C32 . 1.497(5) ?
    N5 H5 . 0.9100 ?
    N6 C19 . 1.280(5) ?
    N6 C23 . 1.469(5) ?
    N7 C24 . 1.472(5) ?
    N7 C25 . 1.505(5) ?
    N7 H7 . 0.9100 ?
    N8 C27 . 1.275(5) ?
    N8 C31 . 1.470(5) ?
    C17 C21 . 1.529(6) ?
    C17 C18 . 1.527(6) ?
    C17 C22 . 1.529(5) ?
    C18 C19 . 1.512(6) ?
    C18 H18A . 0.9700 ?
    C18 H18B . 0.9700 ?
    C19 C20 . 1.497(5) ?
    C20 H20A . 0.9600 ?
    C20 H20B . 0.9600 ?
    C20 H20C . 0.9600 ?
    C21 H21A . 0.9600 ?
    C21 H21B . 0.9600 ?
    C21 H21C . 0.9600 ?
    C22 H22A . 0.9600 ?
    C22 H22B . 0.9600 ?
    C22 H22C . 0.9600 ?
    C23 C24 . 1.509(6) ?
    C23 H23A . 0.9700 ?
    C23 H23B . 0.9700 ?
    C24 H24A . 0.9700 ?
    C24 H24B . 0.9700 ?
    C25 C29 . 1.505(6) ?
    C25 C26 . 1.529(5) ?
    C25 C30 . 1.536(5) ?
    C26 C27 . 1.496(6) ?
    C26 H26A . 0.9700 ?
    C26 H26B . 0.9700 ?
    C27 C28 . 1.496(5) ?
    C28 H28A . 0.9600 ?
    C28 H28B . 0.9600 ?
    C28 H28C . 0.9600 ?
    C29 H29A . 0.9600 ?
    C29 H29B . 0.9600 ?
    C29 H29C . 0.9600 ?
    C30 H30A . 0.9600 ?
    C30 H30B . 0.9600 ?
    C30 H30C . 0.9600 ?
    C31 C32 . 1.518(5) ?
    C31 H31A . 0.9700 ?
    C31 H31B . 0.9700 ?
    C32 H32A . 0.9700 ?
    C32 H32B . 0.9700 ?
    Ni1 N2 . 1.985(4) y
    Ni1 N4 . 1.993(4) y
    Ni1 N1 . 2.007(3) y
    Ni1 N3 . 2.020(3) y
    N1 C16 . 1.490(4) ?
    N1 C1 . 1.504(5) ?
    N1 H1 . 0.9101 ?
    N2 C3 . 1.272(5) ?
    N2 C7 . 1.471(5) ?
    N3 C8 . 1.479(4) ?
    N3 C9 . 1.495(5) ?
    N3 H3 . 0.9099 ?
    N4 C11 . 1.271(5) ?
    N4 C15 . 1.486(5) ?
    C1 C5 . 1.516(6) ?
    C1 C2 . 1.524(5) ?
    C1 C6 . 1.528(5) ?
    C2 C3 . 1.504(5) ?
    C2 H2A . 0.9700 ?
    C2 H2B . 0.9700 ?
    C3 C4 . 1.516(5) ?
    C4 H4A . 0.9600 ?
    C4 H4B . 0.9600 ?
    C4 H4C . 0.9600 ?
    C5 H5A . 0.9600 ?
    C5 H5B . 0.9600 ?
    C5 H5C . 0.9600 ?
    C6 H6A . 0.9600 ?
    C6 H6B . 0.9600 ?
    C6 H6C . 0.9600 ?
    C7 C8 . 1.521(5) ?
    C7 H7A . 0.9700 ?
    C7 H7B . 0.9700 ?
    C8 H8A . 0.9700 ?
    C8 H8B . 0.9700 ?
    C9 C13 . 1.520(6) ?
    C9 C10 . 1.531(5) ?
    C9 C14 . 1.533(5) ?
    C10 C11 . 1.502(6) ?
    C10 H10A . 0.9700 ?
    C10 H10B . 0.9700 ?
    C11 C12 . 1.497(5) ?
    C12 H12A . 0.9600 ?
    C12 H12B . 0.9600 ?
    C12 H12C . 0.9600 ?
    C13 H13A . 0.9600 ?
    C13 H13B . 0.9600 ?
    C13 H13C . 0.9600 ?
    C14 H14A . 0.9600 ?
    C14 H14B . 0.9600 ?
    C14 H14C . 0.9600 ?
    C15 C16 . 1.515(5) ?
    C15 H15A . 0.9700 ?
    C15 H15B . 0.9700 ?
    C16 H16A . 0.9700 ?
    C16 H16B . 0.9700 ?
    O1 H1C . 0.8500 ?
    O1 H1D . 0.8500 ?
    O2 H2E . 0.8499 ?
    O2 H2F . 0.8500 ?
    O3 H3C . 0.8498 ?
    O3 H3D . 0.8500 ?
    O4 H4F . 0.8501 ?
    O4 H4G . 0.8499 ?
loop_
    _geom_angle_atom_site_label_1
    _geom_angle_atom_site_label_2
    _geom_angle_atom_site_label_3
    _geom_angle_site_symmetry_1
    _geom_angle_site_symmetry_3
    _geom_angle
    _geom_angle_publ_flag
    N6 Ni2 N8 . . 172.20(16) y
    N6 Ni2 N7 . . 84.38(14) y
    N8 Ni2 N7 . . 94.04(14) y
    N6 Ni2 N5 . . 94.20(14) y
    N8 Ni2 N5 . . 85.74(14) y
    N7 Ni2 N5 . . 167.87(17) y
    C17 N5 C32 . . 116.3(3) ?
    C17 N5 Ni2 . . 116.7(3) ?
    C32 N5 Ni2 . . 106.3(2) ?
    C17 N5 H5 . . 105.4 ?
    C32 N5 H5 . . 105.6 ?
    Ni2 N5 H5 . . 105.5 ?
    C19 N6 C23 . . 119.6(4) ?
    C19 N6 Ni2 . . 128.2(3) ?
    C23 N6 Ni2 . . 111.8(3) ?
    C24 N7 C25 . . 117.1(3) ?
    C24 N7 Ni2 . . 104.5(3) ?
    C25 N7 Ni2 . . 118.2(3) ?
    C24 N7 H7 . . 105.4 ?
    C25 N7 H7 . . 105.2 ?
    Ni2 N7 H7 . . 105.2 ?
    C27 N8 C31 . . 122.0(4) ?
    C27 N8 Ni2 . . 127.5(3) ?
    C31 N8 Ni2 . . 109.3(3) ?
    N5 C17 C21 . . 109.6(4) ?
    N5 C17 C18 . . 106.8(4) ?
    C21 C17 C18 . . 111.8(4) ?
    N5 C17 C22 . . 109.9(4) ?
    C21 C17 C22 . . 110.5(4) ?
    C18 C17 C22 . . 108.1(4) ?
    C19 C18 C17 . . 119.7(4) ?
    C19 C18 H18A . . 107.4 ?
    C17 C18 H18A . . 107.4 ?
    C19 C18 H18B . . 107.4 ?
    C17 C18 H18B . . 107.4 ?
    H18A C18 H18B . . 106.9 ?
    N6 C19 C20 . . 124.6(4) ?
    N6 C19 C18 . . 120.5(4) ?
    C20 C19 C18 . . 114.8(4) ?
    C19 C20 H20A . . 109.5 ?
    C19 C20 H20B . . 109.5 ?
    H20A C20 H20B . . 109.5 ?
    C19 C20 H20C . . 109.5 ?
    H20A C20 H20C . . 109.5 ?
    H20B C20 H20C . . 109.5 ?
    C17 C21 H21A . . 109.5 ?
    C17 C21 H21B . . 109.5 ?
    H21A C21 H21B . . 109.5 ?
    C17 C21 H21C . . 109.5 ?
    H21A C21 H21C . . 109.5 ?
    H21B C21 H21C . . 109.5 ?
    C17 C22 H22A . . 109.5 ?
    C17 C22 H22B . . 109.5 ?
    H22A C22 H22B . . 109.5 ?
    C17 C22 H22C . . 109.5 ?
    H22A C22 H22C . . 109.5 ?
    H22B C22 H22C . . 109.5 ?
    N6 C23 C24 . . 109.0(4) ?
    N6 C23 H23A . . 109.9 ?
    C24 C23 H23A . . 109.9 ?
    N6 C23 H23B . . 109.9 ?
    C24 C23 H23B . . 109.9 ?
    H23A C23 H23B . . 108.3 ?
    N7 C24 C23 . . 108.6(4) ?
    N7 C24 H24A . . 110.0 ?
    C23 C24 H24A . . 110.0 ?
    N7 C24 H24B . . 110.0 ?
    C23 C24 H24B . . 110.0 ?
    H24A C24 H24B . . 108.4 ?
    N7 C25 C29 . . 110.6(4) ?
    N7 C25 C26 . . 107.3(4) ?
    C29 C25 C26 . . 111.5(4) ?
    N7 C25 C30 . . 109.7(4) ?
    C29 C25 C30 . . 109.9(4) ?
    C26 C25 C30 . . 107.8(4) ?
    C27 C26 C25 . . 120.2(4) ?
    C27 C26 H26A . . 107.3 ?
    C25 C26 H26A . . 107.3 ?
    C27 C26 H26B . . 107.3 ?
    C25 C26 H26B . . 107.3 ?
    H26A C26 H26B . . 106.9 ?
    N8 C27 C28 . . 124.2(4) ?
    N8 C27 C26 . . 121.8(4) ?
    C28 C27 C26 . . 114.0(4) ?
    C27 C28 H28A . . 109.5 ?
    C27 C28 H28B . . 109.5 ?
    H28A C28 H28B . . 109.5 ?
    C27 C28 H28C . . 109.5 ?
    H28A C28 H28C . . 109.5 ?
    H28B C28 H28C . . 109.5 ?
    C25 C29 H29A . . 109.5 ?
    C25 C29 H29B . . 109.5 ?
    H29A C29 H29B . . 109.5 ?
    C25 C29 H29C . . 109.5 ?
    H29A C29 H29C . . 109.5 ?
    H29B C29 H29C . . 109.5 ?
    C25 C30 H30A . . 109.5 ?
    C25 C30 H30B . . 109.5 ?
    H30A C30 H30B . . 109.5 ?
    C25 C30 H30C . . 109.5 ?
    H30A C30 H30C . . 109.5 ?
    H30B C30 H30C . . 109.5 ?
    N8 C31 C32 . . 107.4(4) ?
    N8 C31 H31A . . 110.2 ?
    C32 C31 H31A . . 110.2 ?
    N8 C31 H31B . . 110.2 ?
    C32 C31 H31B . . 110.2 ?
    H31A C31 H31B . . 108.5 ?
    N5 C32 C31 . . 107.7(3) ?
    N5 C32 H32A . . 110.2 ?
    C31 C32 H32A . . 110.2 ?
    N5 C32 H32B . . 110.2 ?
    C31 C32 H32B . . 110.2 ?
    H32A C32 H32B . . 108.5 ?
    N2 Ni1 N4 . . 174.32(16) y
    N2 Ni1 N1 . . 94.09(14) y
    N4 Ni1 N1 . . 85.03(14) y
    N2 Ni1 N3 . . 85.80(14) y
    N4 Ni1 N3 . . 94.09(14) y
    N1 Ni1 N3 . . 170.06(17) y
    C16 N1 C1 . . 116.0(3) ?
    C16 N1 Ni1 . . 104.6(2) ?
    C1 N1 Ni1 . . 118.9(3) ?
    C16 N1 H1 . . 105.3 ?
    C1 N1 H1 . . 105.4 ?
    Ni1 N1 H1 . . 105.4 ?
    C3 N2 C7 . . 122.5(4) ?
    C3 N2 Ni1 . . 127.9(3) ?
    C7 N2 Ni1 . . 109.1(3) ?
    C8 N3 C9 . . 116.0(3) ?
    C8 N3 Ni1 . . 106.4(2) ?
    C9 N3 Ni1 . . 117.3(3) ?
    C8 N3 H3 . . 105.3 ?
    C9 N3 H3 . . 105.3 ?
    Ni1 N3 H3 . . 105.3 ?
    C11 N4 C15 . . 120.8(4) ?
    C11 N4 Ni1 . . 128.2(3) ?
    C15 N4 Ni1 . . 110.9(3) ?
    N1 C1 C5 . . 110.4(4) ?
    N1 C1 C2 . . 107.3(3) ?
    C5 C1 C2 . . 111.6(4) ?
    N1 C1 C6 . . 109.9(4) ?
    C5 C1 C6 . . 110.1(4) ?
    C2 C1 C6 . . 107.4(4) ?
    C3 C2 C1 . . 120.5(4) ?
    C3 C2 H2A . . 107.2 ?
    C1 C2 H2A . . 107.2 ?
    C3 C2 H2B . . 107.2 ?
    C1 C2 H2B . . 107.2 ?
    H2A C2 H2B . . 106.8 ?
    N2 C3 C2 . . 121.7(4) ?
    N2 C3 C4 . . 124.4(4) ?
    C2 C3 C4 . . 114.0(4) ?
    C3 C4 H4A . . 109.5 ?
    C3 C4 H4B . . 109.5 ?
    H4A C4 H4B . . 109.5 ?
    C3 C4 H4C . . 109.5 ?
    H4A C4 H4C . . 109.5 ?
    H4B C4 H4C . . 109.5 ?
    C1 C5 H5A . . 109.5 ?
    C1 C5 H5B . . 109.5 ?
    H5A C5 H5B . . 109.5 ?
    C1 C5 H5C . . 109.5 ?
    H5A C5 H5C . . 109.5 ?
    H5B C5 H5C . . 109.5 ?
    C1 C6 H6A . . 109.5 ?
    C1 C6 H6B . . 109.5 ?
    H6A C6 H6B . . 109.5 ?
    C1 C6 H6C . . 109.5 ?
    H6A C6 H6C . . 109.5 ?
    H6B C6 H6C . . 109.5 ?
    N2 C7 C8 . . 107.4(4) ?
    N2 C7 H7A . . 110.2 ?
    C8 C7 H7A . . 110.2 ?
    N2 C7 H7B . . 110.2 ?
    C8 C7 H7B . . 110.2 ?
    H7A C7 H7B . . 108.5 ?
    N3 C8 C7 . . 107.9(3) ?
    N3 C8 H8A . . 110.1 ?
    C7 C8 H8A . . 110.1 ?
    N3 C8 H8B . . 110.1 ?
    C7 C8 H8B . . 110.1 ?
    H8A C8 H8B . . 108.4 ?
    N3 C9 C13 . . 110.5(4) ?
    N3 C9 C10 . . 107.3(4) ?
    C13 C9 C10 . . 111.1(4) ?
    N3 C9 C14 . . 110.4(4) ?
    C13 C9 C14 . . 110.2(4) ?
    C10 C9 C14 . . 107.3(4) ?
    C11 C10 C9 . . 118.9(4) ?
    C11 C10 H10A . . 107.6 ?
    C9 C10 H10A . . 107.6 ?
    C11 C10 H10B . . 107.6 ?
    C9 C10 H10B . . 107.6 ?
    H10A C10 H10B . . 107.0 ?
    N4 C11 C12 . . 123.3(4) ?
    N4 C11 C10 . . 121.3(4) ?
    C12 C11 C10 . . 115.5(4) ?
    C11 C12 H12A . . 109.5 ?
    C11 C12 H12B . . 109.5 ?
    H12A C12 H12B . . 109.5 ?
    C11 C12 H12C . . 109.5 ?
    H12A C12 H12C . . 109.5 ?
    H12B C12 H12C . . 109.5 ?
    C9 C13 H13A . . 109.5 ?
    C9 C13 H13B . . 109.5 ?
    H13A C13 H13B . . 109.5 ?
    C9 C13 H13C . . 109.5 ?
    H13A C13 H13C . . 109.5 ?
    H13B C13 H13C . . 109.5 ?
    C9 C14 H14A . . 109.5 ?
    C9 C14 H14B . . 109.5 ?
    H14A C14 H14B . . 109.5 ?
    C9 C14 H14C . . 109.5 ?
    H14A C14 H14C . . 109.5 ?
    H14B C14 H14C . . 109.5 ?
    N4 C15 C16 . . 109.0(4) ?
    N4 C15 H15A . . 109.9 ?
    C16 C15 H15A . . 109.9 ?
    N4 C15 H15B . . 109.9 ?
    C16 C15 H15B . . 109.9 ?
    H15A C15 H15B . . 108.3 ?
    N1 C16 C15 . . 108.2(4) ?
    N1 C16 H16A . . 110.1 ?
    C15 C16 H16A . . 110.1 ?
    N1 C16 H16B . . 110.1 ?
    C15 C16 H16B . . 110.1 ?
    H16A C16 H16B . . 108.4 ?
    H1C O1 H1D . . 108.1 ?
    H2E O2 H2F . . 108.1 ?
    H3C O3 H3D . . 108.1 ?
    H4F O4 H4G . . 108.1 ?
loop_
    _geom_torsion_atom_site_label_1
    _geom_torsion_atom_site_label_2
    _geom_torsion_atom_site_label_3
    _geom_torsion_atom_site_label_4
    _geom_torsion_site_symmetry_1
    _geom_torsion_site_symmetry_2
    _geom_torsion_site_symmetry_3
    _geom_torsion_site_symmetry_4
    _geom_torsion
    _geom_torsion_publ_flag
    N6 Ni2 N5 C17 . . . . -25.0(3) ?
    N8 Ni2 N5 C17 . . . . 147.2(3) ?
    N7 Ni2 N5 C17 . . . . 57.8(8) ?
    N6 Ni2 N5 C32 . . . . -156.6(3) ?
    N8 Ni2 N5 C32 . . . . 15.6(3) ?
    N7 Ni2 N5 C32 . . . . -73.8(8) ?
    N8 Ni2 N6 C19 . . . . -100.7(12) ?
    N7 Ni2 N6 C19 . . . . -179.4(4) ?
    N5 Ni2 N6 C19 . . . . -11.5(4) ?
    N8 Ni2 N6 C23 . . . . 86.9(12) ?
    N7 Ni2 N6 C23 . . . . 8.3(3) ?
    N5 Ni2 N6 C23 . . . . 176.2(3) ?
    N6 Ni2 N7 C24 . . . . -31.8(3) ?
    N8 Ni2 N7 C24 . . . . 155.8(3) ?
    N5 Ni2 N7 C24 . . . . -115.6(7) ?
    N6 Ni2 N7 C25 . . . . -164.0(3) ?
    N8 Ni2 N7 C25 . . . . 23.6(3) ?
    N5 Ni2 N7 C25 . . . . 112.2(7) ?
    N6 Ni2 N8 C27 . . . . -64.9(13) ?
    N7 Ni2 N8 C27 . . . . 13.1(4) ?
    N5 Ni2 N8 C27 . . . . -154.7(4) ?
    N6 Ni2 N8 C31 . . . . 103.2(12) ?
    N7 Ni2 N8 C31 . . . . -178.8(3) ?
    N5 Ni2 N8 C31 . . . . 13.4(3) ?
    C32 N5 C17 C21 . . . . 64.6(5) ?
    Ni2 N5 C17 C21 . . . . -62.3(4) ?
    C32 N5 C17 C18 . . . . -174.1(3) ?
    Ni2 N5 C17 C18 . . . . 59.0(4) ?
    C32 N5 C17 C22 . . . . -57.1(5) ?
    Ni2 N5 C17 C22 . . . . 176.1(3) ?
    N5 C17 C18 C19 . . . . -66.8(5) ?
    C21 C17 C18 C19 . . . . 53.1(6) ?
    C22 C17 C18 C19 . . . . 175.0(4) ?
    C23 N6 C19 C20 . . . . 1.0(7) ?
    Ni2 N6 C19 C20 . . . . -170.8(3) ?
    C23 N6 C19 C18 . . . . -178.5(4) ?
    Ni2 N6 C19 C18 . . . . 9.6(7) ?
    C17 C18 C19 N6 . . . . 31.5(7) ?
    C17 C18 C19 C20 . . . . -148.2(4) ?
    C19 N6 C23 C24 . . . . -155.9(4) ?
    Ni2 N6 C23 C24 . . . . 17.2(5) ?
    C25 N7 C24 C23 . . . . -177.7(4) ?
    Ni2 N7 C24 C23 . . . . 49.4(4) ?
    N6 C23 C24 N7 . . . . -44.5(5) ?
    C24 N7 C25 C29 . . . . -61.5(5) ?
    Ni2 N7 C25 C29 . . . . 64.9(4) ?
    C24 N7 C25 C26 . . . . 176.7(4) ?
    Ni2 N7 C25 C26 . . . . -56.9(4) ?
    C24 N7 C25 C30 . . . . 59.9(5) ?
    Ni2 N7 C25 C30 . . . . -173.7(3) ?
    N7 C25 C26 C27 . . . . 63.1(5) ?
    C29 C25 C26 C27 . . . . -58.1(6) ?
    C30 C25 C26 C27 . . . . -178.9(4) ?
    C31 N8 C27 C28 . . . . -0.1(7) ?
    Ni2 N8 C27 C28 . . . . 166.6(3) ?
    C31 N8 C27 C26 . . . . -179.0(4) ?
    Ni2 N8 C27 C26 . . . . -12.3(7) ?
    C25 C26 C27 N8 . . . . -28.2(7) ?
    C25 C26 C27 C28 . . . . 152.8(4) ?
    C27 N8 C31 C32 . . . . 129.6(5) ?
    Ni2 N8 C31 C32 . . . . -39.3(4) ?
    C17 N5 C32 C31 . . . . -172.7(4) ?
    Ni2 N5 C32 C31 . . . . -40.8(4) ?
    N8 C31 C32 N5 . . . . 53.4(5) ?
    N2 Ni1 N1 C16 . . . . -155.2(3) ?
    N4 Ni1 N1 C16 . . . . 30.5(3) ?
    N3 Ni1 N1 C16 . . . . 115.8(8) ?
    N2 Ni1 N1 C1 . . . . -23.8(3) ?
    N4 Ni1 N1 C1 . . . . 161.8(3) ?
    N3 Ni1 N1 C1 . . . . -112.8(9) ?
    N4 Ni1 N2 C3 . . . . 71.0(17) ?
    N1 Ni1 N2 C3 . . . . -9.9(4) ?
    N3 Ni1 N2 C3 . . . . 160.1(4) ?
    N4 Ni1 N2 C7 . . . . -100.7(16) ?
    N1 Ni1 N2 C7 . . . . 178.3(3) ?
    N3 Ni1 N2 C7 . . . . -11.7(3) ?
    N2 Ni1 N3 C8 . . . . -17.3(3) ?
    N4 Ni1 N3 C8 . . . . 157.0(3) ?
    N1 Ni1 N3 C8 . . . . 72.4(10) ?
    N2 Ni1 N3 C9 . . . . -149.1(3) ?
    N4 Ni1 N3 C9 . . . . 25.2(3) ?
    N1 Ni1 N3 C9 . . . . -59.3(10) ?
    N2 Ni1 N4 C11 . . . . 95.4(17) ?
    N1 Ni1 N4 C11 . . . . 176.8(4) ?
    N3 Ni1 N4 C11 . . . . 6.7(4) ?
    N2 Ni1 N4 C15 . . . . -87.3(16) ?
    N1 Ni1 N4 C15 . . . . -5.9(3) ?
    N3 Ni1 N4 C15 . . . . -176.0(3) ?
    C16 N1 C1 C5 . . . . 60.0(5) ?
    Ni1 N1 C1 C5 . . . . -66.1(4) ?
    C16 N1 C1 C2 . . . . -178.2(4) ?
    Ni1 N1 C1 C2 . . . . 55.7(4) ?
    C16 N1 C1 C6 . . . . -61.7(5) ?
    Ni1 N1 C1 C6 . . . . 172.2(3) ?
    N1 C1 C2 C3 . . . . -62.9(5) ?
    C5 C1 C2 C3 . . . . 58.2(5) ?
    C6 C1 C2 C3 . . . . 179.0(4) ?
    C7 N2 C3 C2 . . . . 178.3(4) ?
    Ni1 N2 C3 C2 . . . . 7.6(7) ?
    C7 N2 C3 C4 . . . . -0.3(7) ?
    Ni1 N2 C3 C4 . . . . -171.1(3) ?
    C1 C2 C3 N2 . . . . 31.3(7) ?
    C1 C2 C3 C4 . . . . -149.9(4) ?
    C3 N2 C7 C8 . . . . -134.8(5) ?
    Ni1 N2 C7 C8 . . . . 37.5(4) ?
    C9 N3 C8 C7 . . . . 174.6(4) ?
    Ni1 N3 C8 C7 . . . . 42.1(4) ?
    N2 C7 C8 N3 . . . . -53.3(5) ?
    C8 N3 C9 C13 . . . . -64.1(5) ?
    Ni1 N3 C9 C13 . . . . 63.1(4) ?
    C8 N3 C9 C10 . . . . 174.7(4) ?
    Ni1 N3 C9 C10 . . . . -58.1(5) ?
    C8 N3 C9 C14 . . . . 58.1(5) ?
    Ni1 N3 C9 C14 . . . . -174.7(3) ?
    N3 C9 C10 C11 . . . . 67.1(5) ?
    C13 C9 C10 C11 . . . . -53.8(6) ?
    C14 C9 C10 C11 . . . . -174.3(4) ?
    C15 N4 C11 C12 . . . . -1.0(7) ?
    Ni1 N4 C11 C12 . . . . 176.1(3) ?
    C15 N4 C11 C10 . . . . -179.3(4) ?
    Ni1 N4 C11 C10 . . . . -2.2(7) ?
    C9 C10 C11 N4 . . . . -36.3(7) ?
    C9 C10 C11 C12 . . . . 145.3(5) ?
    C11 N4 C15 C16 . . . . 157.4(4) ?
    Ni1 N4 C15 C16 . . . . -20.2(5) ?
    C1 N1 C16 C15 . . . . 177.7(4) ?
    Ni1 N1 C16 C15 . . . . -49.3(4) ?
    N4 C15 C16 N1 . . . . 46.3(5) ?
loop_
    _geom_hbond_atom_site_label_D
    _geom_hbond_atom_site_label_H
    _geom_hbond_atom_site_label_A
    _geom_hbond_site_symmetry_A
    _geom_hbond_distance_DH
    _geom_hbond_distance_HA
    _geom_hbond_distance_DA
    _geom_hbond_angle_DHA
    N1 H1 Br3 . 0.91 2.55 3.444(4) 166.9
    O2 H2F Br2 . 0.85 2.60 3.437(3) 170.8
    O3 H3D Br3 . 0.85 2.63 3.473(3) 170.9
    N5 H5 O4 2_544 0.91 2.41 3.269(5) 157.5
    O1 H1C Br1 2_544 0.85 2.55 3.390(3) 169.9
    N7 H7 Br2 2_454 0.91 2.54 3.436(4) 169.3
    N3 H3 O1 2_454 0.91 2.45 3.328(5) 161.2
    O2 H2E Br3 2_444 0.85 2.50 3.339(4) 170.7
    O1 H1D Br4 2_444 0.85 2.44 3.280(3) 169.4
    O3 H3C Br2 2_454 0.85 2.48 3.316(3) 170.3
    O4 H4G Br4 2_454 0.85 2.49 3.335(4) 171.3
    O4 H4F Br1 2_554 0.85 2.39 3.228(3) 170.5
data_global
_journal_date_recd_electronic     2010-04-03
_journal_date_accepted     2010-05-07
_journal_name_full     'Acta Crystallographica, Section E'
_journal_year     2010
_journal_volume     66
_journal_issue      6
_journal_page_first     m665
_journal_page_last     m666
_journal_paper_category     QM
_journal_coeditor_code     VM2024
_publ_contact_author_name     'Xiaodan Chen'
_publ_contact_author_address
;
Ordered Matter Science Research Center, College of Chemistry and Chemical
Engineering, Southeast UniVersity,
Nanjing 210096, People's Republic of China
;
_publ_contact_author_email     'chmsunbw@seu.edu.cn'
_publ_contact_author_fax     '86-25-52090614'
_publ_contact_author_phone     '86-25-52090614'
_publ_section_title
;\
<i>meso</i>-[5,5,7,12,12,14-Hexamethyl-1,4,8,11-tetraazacyclotetradeca-\
1(14),7-diene]nickel(II) dibromide dihydrate
;
loop_
    _publ_author_name
    _publ_author_footnote
    _publ_author_address
    'Shi, Feifei' .
;
Ordered Matter Science Research Center
College of Chemistry and Chemical Engineering, Southeast University,
Nanjing 210096, People's Republic of China
;
    'Chen, Xiaodan' .
;
Ordered Matter Science Research Center
College of Chemistry and Chemical Engineering, Southeast University,
Nanjing 210096, People's Republic of China
;
    'Rong, Rong' .
;
Department of Chemistry
Key Laboratory of Medicinal Chemistry for Natural Resource,
Ministry of Education, Yunnan University,
Kunming 650091, People's Republic of China
;
    'Bao, Qianqian' .
;
Ordered Matter Science Research Center
College of Chemistry and Chemical Engineering, Southeast University,
Nanjing 210096, People's Republic of China
;
