# Supplementary material for: meso-[5,5,7,12,12,14-Hexamethyl-1,4,8,11-tetra­azacyclo­tetra­deca-1(14),7-diene]nickel(II) dibromide dihydrate
Source: Acta Crystallogr Sect E Struct Rep Online. 2010 May 19;66(Pt 6):m665–6. doi: 10.1107/S1600536810016831 (PMC2979623; doi:10.1107/S1600536810016831)
Supplement: Supplementary file 2 [file e-66-0m665-Isup2.hkl]

# 
# h,k,l, Fc-squared, Fo-squared, sigma(Fo-squared) and status flag 
# 
data_I
_shelx_title ' 091215f in P2(1)/c          New: P21/c' 
_shelx_refln_list_code          4 
_shelx_F_calc_maximum      834.88 
_exptl_crystal_F_000      2192.00 
_reflns_d_resolution_high  0.8409 
 
loop_ 
 _symmetry_equiv_pos_as_xyz 
 'x, y, z' 
 '-x, y+1/2, -z+1/2' 
 '-x, -y, -z' 
 'x, -y-1/2, z-1/2' 
 
_cell_length_a    17.8712 
_cell_length_b    15.5028 
_cell_length_c    17.2324 
_cell_angle_alpha  90.000 
_cell_angle_beta  112.077 
_cell_angle_gamma  90.000 
 
_shelx_F_squared_multiplier     1.000 
 
loop_ 
 _refln_index_h 
 _refln_index_k 
 _refln_index_l 
 _refln_F_squared_calc 
 _refln_F_squared_meas 
 _refln_F_squared_sigma 
 _refln_observed_status 
   2   0   0       67.09     1789.30    103.07 o 
   3   0   0    29786.69    29004.01    428.77 o 
   4   0   0   590653.81   544962.00   3533.25 o 
   5   0   0      830.93      948.25    206.14 o 
   6   0   0        0.61       53.60    152.54 o 
   7   0   0    73157.47    68273.84    968.86 o 
   8   0   0    14589.91    15460.56    531.84 o 
   9   0   0      500.54      284.47    226.75 o 
  10   0   0      125.78      230.88    329.83 o 
  11   0   0    10940.94    10480.20    515.35 o 
  12   0   0     4073.23     4465.01    416.40 o 
  13   0   0     2682.76     2852.99    482.37 o 
  14   0   0       20.37        0.00    321.58 o 
  15   0   0      675.25     1047.20    494.74 o 
  16   0   0        7.03      177.28    354.56 o 
  17   0   0     6802.22     7734.40    705.00 o 
  18   0   0      100.42      420.53    412.28 o 
  19   0   0      117.97      123.68    568.95 o 
   1   1   0     1600.46     1472.15     74.47 o 
   2   1   0      155.45      295.88     31.23 o 
   3   1   0     1844.81     1761.17     77.36 o 
   4   1   0    20971.74    20367.50    292.31 o 
   5   1   0    15761.20    15141.37    268.77 o 
   6   1   0      453.94      290.54     96.72 o 
   7   1   0      927.51      917.70    124.96 o 
   8   1   0     5055.66     4186.34    234.59 o 
   9   1   0     6395.00     6300.50    634.91 o 
  10   1   0       10.38       20.61    230.31 o 
  11   1   0        5.74        0.00    252.16 o 
  12   1   0    10383.26    10300.55    407.35 o 
  13   1   0       27.84      382.16    250.80 o 
  14   1   0      121.04      120.42    308.85 o 
  15   1   0      460.39      376.88    246.33 o 
  16   1   0      672.76      417.93    263.72 o 
  17   1   0        2.67        0.00    362.94 o 
  18   1   0        8.93        0.00    305.78 o 
  19   1   0      294.65      511.13    308.98 o 
   0   2   0   328685.91   302644.66   8045.67 o 
   1   2   0     5442.72     5433.64     73.78 o 
   2   2   0      118.98      150.81     31.56 o 
   3   2   0     2264.67     2242.98     66.65 o 
   4   2   0    56113.95    61245.61   1626.03 o 
   5   2   0       63.69        0.00     67.39 o 
   6   2   0      482.61      359.46    102.97 o 
   7   2   0    33728.30    33531.48    409.94 o 
   8   2   0     3765.73     3383.63    174.78 o 
   9   2   0       48.83      290.36    183.10 o 
  10   2   0      190.70      240.90    145.87 o 
  11   2   0    15802.66    15304.92    424.16 o 
  12   2   0     1115.26     1161.84    253.37 o 
  13   2   0     5902.98     6017.40    393.56 o 
  14   2   0        0.97      201.08    259.86 o 
  15   2   0      632.97      803.95    286.95 o 
  16   2   0      156.89       64.53    282.19 o 
  17   2   0     3669.34     3670.15    392.95 o 
  18   2   0        3.10        0.00    376.07 o 
  19   2   0        1.32       52.30    397.73 o 
   1   3   0     5116.36     5204.31     95.81 o 
   2   3   0      160.32      172.45     57.99 o 
   3   3   0    17502.67    17924.05    273.97 o 
   4   3   0     9820.48    10089.23    134.53 o 
   5   3   0    53637.16    52467.91    577.23 o 
   6   3   0      392.42      353.33     82.03 o 
   7   3   0    10045.53     9326.32    221.21 o 
   8   3   0    14079.46    13278.25    507.91 o 
   9   3   0     6145.86     6396.69    232.68 o 
  10   3   0        0.03       29.34    160.67 o 
  11   3   0      934.34      812.90    171.15 o 
  12   3   0    36674.35    38370.23   1257.46 o 
  13   3   0      922.39      828.80    258.49 o 
  14   3   0      245.16      210.63    227.34 o 
  15   3   0     1010.16      729.88    253.18 o 
  16   3   0     3492.07     3890.46    413.94 o 
  17   3   0        3.00      256.97    363.85 o 
  18   3   0        3.47      130.78    375.63 o 
  19   3   0      703.58      893.21    361.35 o 
   0   4   0   171835.44   167903.53    952.67 o 
   1   4   0    10652.55    10841.60    139.81 o 
   2   4   0     1557.67     1570.61     79.31 o 
   3   4   0    10621.11    10736.02    181.42 o 
   4   4   0    26735.61    26909.00    542.91 o 
   5   4   0     3688.35     3601.41     95.14 o 
   6   4   0     2175.68     2047.46    110.57 o 
   7   4   0     1317.12     1447.34    109.37 o 
   8   4   0      800.21     1021.36    154.17 o 
   9   4   0     5883.45     5640.14    226.05 o 
  10   4   0       23.12       51.21    194.91 o 
  11   4   0    11597.76    11776.81    438.75 o 
  12   4   0     1192.88      976.17    188.70 o 
  13   4   0     2622.48     2473.30    234.54 o 
  14   4   0       41.13      182.14    228.17 o 
  15   4   0     4949.01     4905.00    413.48 o 
  16   4   0      178.40      166.45    293.09 o 
  17   4   0        7.41        0.00    257.00 o 
  18   4   0      159.38       36.68    316.29 o 
  19   4   0      240.88       49.13    335.49 o 
   1   5   0    14885.39    15177.24    258.60 o 
   2   5   0      346.00      269.46     73.23 o 
   3   5   0       43.48       19.75     79.74 o 
   4   5   0     9018.51     9271.87    132.95 o 
   5   5   0    16529.91    16299.28    195.00 o 
   6   5   0      163.77       68.64     80.64 o 
   7   5   0     2526.89     2504.55    107.00 o 
   8   5   0      327.03      392.75    109.36 o 
   9   5   0      131.84      240.33    144.93 o 
  10   5   0      426.35      351.93    174.08 o 
  11   5   0       95.61       72.80    166.67 o 
  12   5   0    10691.51    11266.84    334.00 o 
  13   5   0     3361.52     3525.34    248.57 o 
  14   5   0        2.43       74.84    189.53 o 
  15   5   0      312.79       54.82    235.92 o 
  16   5   0      705.42      563.41    347.63 o 
  17   5   0       64.57        0.00    292.21 o 
  18   5   0      145.38      302.23    312.52 o 
   0   6   0    17900.37    16976.06    294.98 o 
   1   6   0      696.62      616.33     89.72 o 
   2   6   0      917.36      892.37     98.24 o 
   3   6   0     1312.07     1275.75    108.42 o 
   4   6   0     2929.78     3052.58     98.23 o 
   5   6   0     8108.69     8244.58    144.00 o 
   6   6   0       15.00        0.00     78.95 o 
   7   6   0     1050.85      804.65     97.98 o 
   8   6   0     9139.60     8709.47    269.57 o 
   9   6   0    10319.85    10436.48    249.81 o 
  10   6   0     2604.38     2569.16    177.75 o 
  11   6   0      581.10      612.59    156.42 o 
  12   6   0     1993.16     1740.94    211.32 o 
  13   6   0       39.51       75.90    191.33 o 
  14   6   0      348.96      370.21    190.25 o 
  15   6   0     2560.87     2250.77    250.41 o 
  16   6   0      265.73      102.60    252.37 o 
  17   6   0      914.47      779.21    373.33 o 
  18   6   0      104.99      320.80    289.96 o 
   1   7   0     3980.87     3734.76    136.14 o 
   2   7   0      325.63      266.78     86.14 o 
   3   7   0     3743.00     3743.10    141.51 o 
   4   7   0     7822.70     7936.18    192.46 o 
   5   7   0      694.26      618.85     91.90 o 
   6   7   0     1158.73     1146.40    132.60 o 
   7   7   0      814.57      778.06    108.31 o 
   8   7   0     1298.75     1048.97    130.10 o 
   9   7   0     3516.32     3618.05    186.74 o 
  10   7   0      756.75      687.19    160.55 o 
  11   7   0     3414.10     3649.65    203.56 o 
  12   7   0        9.77       78.30    158.86 o 
  13   7   0     1143.30     1466.90    214.99 o 
  14   7   0       49.08        0.00    188.72 o 
  15   7   0     2384.87     2523.56    308.41 o 
  16   7   0      186.79      252.12    244.28 o 
  17   7   0      121.76       47.45    305.69 o 
  18   7   0       22.25      293.88    325.82 o 
   0   8   0      556.94      753.92    147.20 o 
   1   8   0    11631.93    11348.56    211.16 o 
   2   8   0       76.56       66.78    113.61 o 
   3   8   0     8361.85     8515.84    199.24 o 
   4   8   0     9035.45     8962.65    205.15 o 
   5   8   0      368.05      311.96     92.46 o 
   6   8   0     2108.29     2179.22    136.58 o 
   7   8   0      800.76      781.02    155.68 o 
   8   8   0    12713.43    12861.00    272.83 o 
   9   8   0     5745.62     5864.55    222.49 o 
  10   8   0     1947.73     2016.25    169.29 o 
  11   8   0      342.48      364.87    186.81 o 
  12   8   0       76.55      177.41    180.26 o 
  13   8   0      485.85      332.12    191.03 o 
  14   8   0      152.29      213.20    192.81 o 
  15   8   0      899.19      775.24    260.31 o 
  16   8   0     1469.28     1764.95    288.12 o 
  17   8   0       54.44      166.45    264.04 o 
   1   9   0      214.92      107.76    121.73 o 
   2   9   0     7740.55     7522.70    191.79 o 
   3   9   0     3645.38     3584.76    162.28 o 
   4   9   0     4577.14     4627.51    179.56 o 
   5   9   0     5179.17     5524.79    193.75 o 
   6   9   0       30.56       34.07    147.01 o 
   7   9   0      312.45      207.09    190.29 o 
   8   9   0      943.27      654.50    169.32 o 
   9   9   0     3688.13     4186.40    222.53 o 
  10   9   0      227.37       61.19    177.14 o 
  11   9   0       10.61        0.00    175.27 o 
  12   9   0       14.75      182.79    191.33 o 
  13   9   0        4.55      100.49    192.94 o 
  14   9   0       31.85       74.81    215.75 o 
  15   9   0      346.14      351.26    233.32 o 
  16   9   0       50.78       82.48    243.84 o 
  17   9   0        3.32      180.65    400.78 o 
   0  10   0    40589.34    41930.77    595.78 o 
   1  10   0     7591.17     7299.08    205.84 o 
   2  10   0      890.93      861.47    135.93 o 
   3  10   0    12995.20    12978.45    260.87 o 
   4  10   0    27116.59    27491.40    408.22 o 
   5  10   0      998.02      986.54    149.39 o 
   6  10   0      457.60      304.62    158.87 o 
   7  10   0     2026.09     1899.05    177.81 o 
   8  10   0     7666.17     8145.17    255.79 o 
   9  10   0     2509.95     2431.11    203.29 o 
  10  10   0      569.24      653.34    193.45 o 
  11  10   0      242.57       63.67    167.87 o 
  12  10   0       46.75       53.13    207.03 o 
  13  10   0      406.39      342.51    277.83 o 
  14  10   0      500.32      728.51    430.83 o 
  15  10   0      318.66      281.88    265.30 o 
  16  10   0     1206.41     1854.69    309.29 o 
   1  11   0     4455.32     4038.59    195.00 o 
   2  11   0     9943.53     9250.51    240.65 o 
   3  11   0    16769.60    16378.41    299.54 o 
   4  11   0    11682.88    12052.84    295.16 o 
   5  11   0       68.83        3.60    150.95 o 
   6  11   0      324.34      322.43    159.10 o 
   7  11   0      864.61      608.88    170.44 o 
   8  11   0     6007.37     5895.52    253.04 o 
   9  11   0      305.64      393.21    168.34 o 
  10  11   0      275.79      132.80    205.79 o 
  11  11   0     1410.44     1829.27    236.33 o 
  12  11   0      552.76      605.07    223.26 o 
  13  11   0      751.83      951.07    271.49 o 
  14  11   0       11.16      116.25    264.62 o 
  15  11   0      223.60      408.11    277.11 o 
   0  12   0    26792.69    27069.12    543.53 o 
   1  12   0     2348.87     2490.78    189.80 o 
   2  12   0      347.09      304.55    145.10 o 
   3  12   0     4040.45     4081.01    206.48 o 
   4  12   0     8069.53     7616.04    247.35 o 
   5  12   0     4502.67     4391.45    201.09 o 
   6  12   0        9.32        0.00    176.51 o 
   7  12   0    11858.19    12157.56    313.23 o 
   8  12   0      259.35      270.98    187.47 o 
   9  12   0      950.91     1003.40    211.91 o 
  10  12   0     3064.20     3415.39    250.77 o 
  11  12   0     2358.12     2208.76    273.17 o 
  12  12   0        0.24       64.50    223.02 o 
  13  12   0      281.19      417.07    268.97 o 
  14  12   0     1787.62     2309.05    314.89 o 
   1  13   0     3959.48     4119.68    222.46 o 
   2  13   0       32.37        0.00    161.10 o 
   3  13   0    11241.09    11099.62    294.94 o 
   4  13   0     2269.91     2159.90    194.05 o 
   5  13   0     1267.94     1443.57    193.07 o 
   6  13   0        9.33       28.89    186.36 o 
   7  13   0     4477.09     4431.31    240.94 o 
   8  13   0     3792.25     3954.08    337.27 o 
   9  13   0     2239.18     2255.87    241.64 o 
  10  13   0       79.74       95.75    206.81 o 
  11  13   0        9.56        0.00    233.57 o 
  12  13   0     1177.85      962.39    293.09 o 
  13  13   0      401.36      378.40    492.68 o 
   0  14   0      497.78      409.69    255.50 o 
   1  14   0     4180.09     5006.97    245.56 o 
   2  14   0        7.67       34.96    159.30 o 
   3  14   0      201.39        0.00    223.37 o 
   4  14   0       30.51        0.00    185.57 o 
   5  14   0     1223.75     1122.51    250.52 o 
   6  14   0       97.00        0.00    217.87 o 
   7  14   0     4395.85     4440.61    295.46 o 
   8  14   0       99.60      199.16    255.52 o 
   9  14   0       38.10      240.82    377.24 o 
  10  14   0      821.00      840.68    306.43 o 
  11  14   0      984.69     1017.53    505.04 o 
  12  14   0       44.33        0.00    376.00 o 
   1  15   0      503.48      225.14    269.43 o 
   2  15   0     4116.73     5057.37    404.72 o 
   3  15   0      893.22      739.03    296.84 o 
   4  15   0     1079.99      781.89    294.08 o 
   5  15   0     1436.47     1981.80    354.56 o 
   6  15   0       73.65      100.47    327.87 o 
   7  15   0     2318.82     2158.03    373.28 o 
   8  15   0     2680.37     2246.93    634.91 o 
   9  15   0      544.46      944.91    374.39 o 
  10  15   0       97.84      228.83    374.45 o 
  11  15   0      125.12      172.90    472.06 o 
   0  16   0      451.01       61.84    482.37 o 
   1  16   0       29.48      162.35    338.02 o 
   2  16   0       31.27      230.88    507.11 o 
   3  16   0       11.13        0.00    332.19 o 
   4  16   0      304.83       38.62    341.41 o 
   5  16   0      258.97      307.71    348.40 o 
   6  16   0       38.97      230.40    339.42 o 
   7  16   0       38.02        0.00    564.83 o 
   8  16   0      163.19        0.00    597.81 o 
   9  16   0       82.12      115.44    614.30 o 
   1  17   0      574.03      188.76    302.84 o 
   2  17   0      877.76      536.72    315.63 o 
   3  17   0      539.64      304.17    312.27 o 
   4  17   0      611.23      241.68    363.14 o 
   5  17   0      740.01      784.30    368.45 o 
   6  17   0       59.28        0.00    581.32 o 
   7  17   0      344.19      202.02    618.42 o 
   0  18   0      721.00      779.21    416.40 o 
   1  18   0      283.03      237.74    381.87 o 
   2  18   0       71.77       36.87    378.56 o 
   3  18   0        9.38        0.00    371.99 o 
   4  18   0      409.85      997.72    465.88 o 
 -20   1   1        0.36       86.58    445.26 o 
 -19   1   1       20.41        0.00    384.52 o 
 -18   1   1      490.34      340.30    315.68 o 
 -17   1   1     6321.93     6793.67    475.08 o 
 -16   1   1      190.96       69.03    277.47 o 
 -15   1   1     2838.70     3005.84    374.60 o 
 -14   1   1     3506.72     3357.97    323.89 o 
 -13   1   1    15725.32    16935.70    517.45 o 
 -12   1   1       28.28       63.75    219.43 o 
 -11   1   1      328.17      367.33    205.66 o 
 -10   1   1     3539.31     2827.45    237.73 o 
  -9   1   1     5043.65     5253.04    206.15 o 
  -8   1   1      734.24      639.20    127.04 o 
  -7   1   1    30001.37    29145.86    282.34 o 
  -6   1   1    44861.53    44343.22    319.93 o 
  -5   1   1      203.84      260.92     73.59 o 
  -4   1   1      453.05      488.04     49.75 o 
  -3   1   1    17502.79    16872.57    294.16 o 
  -2   1   1    58854.45    60992.57    747.92 o 
  -1   1   1      147.50      230.07     53.26 o 
   0   1   1       32.30      187.00     25.45 o 
   1   1   1     4348.52     4417.63     72.67 o 
   2   1   1    34167.29    35097.86    525.65 o 
   3   1   1     5524.75     5617.10    124.95 o 
   4   1   1       24.62       13.83     82.58 o 
   5   1   1     3643.37     4363.31    191.11 o 
   6   1   1     4794.58     5972.11    610.18 o 
   7   1   1    46568.92    45096.80   2587.07 o 
   8   1   1      901.04      732.62    218.41 o 
   9   1   1      410.80      213.66    194.16 o 
  10   1   1     4696.40     4842.36    272.47 o 
  11   1   1    24656.07    24492.32    546.93 o 
  12   1   1      219.86      207.96    287.14 o 
  13   1   1       93.18       84.64    255.14 o 
  14   1   1      892.05      902.90    332.34 o 
  15   1   1        6.11       78.04    277.94 o 
  16   1   1      150.36      234.82    262.18 o 
  17   1   1     2009.88     1988.77    406.67 o 
  18   1   1     3615.46     4076.14    428.65 o 
  19   1   1      610.01      754.81    425.51 o 
 -19   2   1      656.28      735.01    337.82 o 
 -18   2   1      894.58      937.44    392.03 o 
 -17   2   1       24.42        0.00    285.24 o 
 -16   2   1        1.96        0.00    269.98 o 
 -15   2   1      675.53      839.13    327.88 o 
 -14   2   1     4728.71     4665.55    346.20 o 
 -13   2   1       20.68      167.17    239.47 o 
 -12   2   1      238.04      286.79    199.68 o 
 -11   2   1      163.28      209.71    151.24 o 
 -10   2   1    36219.21    37415.66    650.82 o 
  -9   2   1     4589.17     4718.10    197.84 o 
  -8   2   1       17.94        0.00     99.01 o 
  -7   2   1     4193.09     3890.05    126.42 o 
  -6   2   1     7123.00     6871.18    141.77 o 
  -5   2   1    37844.70    37626.93    278.79 o 
  -4   2   1       59.05      223.21     63.03 o 
  -3   2   1    36463.27    36270.50    438.57 o 
  -2   2   1     7426.80     6936.49     86.28 o 
  -1   2   1    38540.31    39897.48    414.77 o 
   0   2   1      390.03      340.55     39.28 o 
   1   2   1     1062.99      981.86     55.94 o 
   2   2   1     2486.61     2749.26     88.11 o 
   3   2   1     1343.48     1310.56     88.12 o 
   4   2   1        0.33       64.46     70.82 o 
   5   2   1    22997.35    23404.95    414.03 o 
   6   2   1      815.24     1136.38    137.33 o 
   7   2   1     6702.82     6291.06    208.76 o 
   8   2   1      583.76      661.12    131.57 o 
   9   2   1    13392.38    14015.20    397.54 o 
  10   2   1    12476.84    11995.45    377.52 o 
  11   2   1      234.42      374.13    228.76 o 
  12   2   1        0.63        0.00    232.60 o 
  13   2   1     1121.22      912.90    243.41 o 
  14   2   1     8953.16     8735.60    409.53 o 
  15   2   1        4.54       30.69    243.41 o 
  16   2   1       43.38        0.00    289.80 o 
  17   2   1      140.68        0.00    306.57 o 
  18   2   1      367.21      350.44    294.44 o 
  19   2   1      651.91      735.55    323.44 o 
 -19   3   1      373.95      318.08    327.89 o 
 -18   3   1     2258.33     2620.14    378.10 o 
 -17   3   1     1073.99     1030.96    369.93 o 
 -16   3   1        0.33        0.00    277.37 o 
 -15   3   1      756.78      838.99    368.99 o 
 -14   3   1      160.32      582.10    263.47 o 
 -13   3   1     2601.45     2669.80    248.30 o 
 -12   3   1        2.47        0.00    200.77 o 
 -11   3   1     3701.53     3925.82    225.04 o 
 -10   3   1     6825.83     5935.27    212.07 o 
  -9   3   1        8.94        0.00    121.82 o 
  -8   3   1      580.58      496.80    122.59 o 
  -7   3   1     8380.80     8291.95    194.87 o 
  -6   3   1    29209.17    30656.74    278.45 o 
  -5   3   1     1336.24     1256.05     84.08 o 
  -4   3   1     3036.92     3260.99     78.66 o 
  -3   3   1     1470.97     1612.58     60.09 o 
  -2   3   1     6215.33     8303.60    352.29 o 
  -1   3   1     4167.06     4285.43    103.47 o 
   0   3   1     1907.42     1843.84     59.80 o 
   1   3   1    13588.35    14163.04    142.54 o 
   2   3   1      760.63     1215.65     76.36 o 
   3   3   1      748.32      756.20     64.53 o 
   4   3   1      504.78      475.58     94.60 o 
   5   3   1    28745.28    28458.06    354.28 o 
   6   3   1    20526.42    20430.73    574.82 o 
   7   3   1     6937.02     6822.04    361.21 o 
   8   3   1     1086.05      999.50    131.73 o 
   9   3   1     6887.39     6735.48    230.70 o 
  10   3   1     6900.36     6796.83    246.87 o 
  11   3   1     5457.32     5909.44    368.57 o 
  12   3   1        7.21        0.00    237.05 o 
  13   3   1     2304.12     2105.52    304.91 o 
  14   3   1        6.76      113.56    266.15 o 
  15   3   1      457.72      718.91    343.85 o 
  16   3   1       43.41      133.55    355.52 o 
  17   3   1      641.35      463.98    378.85 o 
  18   3   1      523.95      869.81    354.30 o 
  19   3   1       15.74        0.00    432.90 o 
 -19   4   1     1190.88      754.93    398.88 o 
 -18   4   1     1546.90     2122.82    405.36 o 
 -17   4   1      125.69      346.81    301.96 o 
 -16   4   1      205.21        0.00    328.46 o 
 -15   4   1      106.13      242.06    265.35 o 
 -14   4   1      333.39      429.22    233.79 o 
 -13   4   1      668.49      624.09    228.13 o 
 -12   4   1        0.16        0.00    167.24 o 
 -11   4   1     1547.00     1456.54    175.36 o 
 -10   4   1    10667.49    10742.37    282.21 o 
  -9   4   1      614.37      402.67    109.85 o 
  -8   4   1        1.55        0.00     98.74 o 
  -7   4   1     4917.42     4878.99    153.74 o 
  -6   4   1     1358.97     1511.24     87.92 o 
  -5   4   1    11020.55    11064.53    144.31 o 
  -4   4   1        2.75        0.00     57.49 o 
  -3   4   1    40619.73    41384.30    808.71 o 
  -2   4   1    26925.69    28430.13    225.93 o 
  -1   4   1     8470.21     8441.98    154.13 o 
   0   4   1     1012.58      952.31     72.60 o 
   1   4   1     5646.17     5357.56    144.02 o 
   2   4   1    22404.64    23095.52    379.66 o 
   3   4   1     8377.77     8443.25    147.75 o 
   4   4   1      154.09      185.04     77.28 o 
   5   4   1    11967.89    11856.26    222.56 o 
   6   4   1    28813.59    27715.17   1303.50 o 
   7   4   1    15345.48    14869.06    699.21 o 
   8   4   1        1.57      140.40    141.46 o 
   9   4   1     1113.72     1079.70    171.07 o 
  10   4   1     1908.17     2005.53    198.29 o 
  11   4   1      351.62      421.65    173.46 o 
  12   4   1      173.72        0.00    198.40 o 
  13   4   1     1808.53     1650.93    293.16 o 
  14   4   1     5503.97     6056.89    391.87 o 
  15   4   1      382.60      408.07    342.46 o 
  16   4   1       22.34        0.00    256.49 o 
  17   4   1       23.70      133.48    317.80 o 
  18   4   1       28.08        0.00    332.78 o 
 -19   5   1      751.23      599.78    400.76 o 
 -18   5   1     2307.54     2526.05    420.89 o 
 -17   5   1       94.94       25.47    295.18 o 
 -16   5   1        2.56        0.00    273.37 o 
 -15   5   1     5406.88     5142.54    282.46 o 
 -14   5   1      466.64      244.13    207.84 o 
 -13   5   1      311.63      514.89    207.58 o 
 -12   5   1      610.04      845.92    203.42 o 
 -11   5   1     3382.46     3381.57    215.13 o 
 -10   5   1     4220.52     4137.38    176.47 o 
  -9   5   1     2429.86     2182.93    139.85 o 
  -8   5   1      529.84      400.26    105.20 o 
  -7   5   1     1404.33     1508.31    107.09 o 
  -6   5   1     1542.16     2027.27    100.45 o 
  -5   5   1    19043.39    19116.56    258.59 o 
  -4   5   1     2101.27     2068.09     85.76 o 
  -3   5   1      248.56      270.97     80.66 o 
  -2   5   1    54173.71    57146.88    360.66 o 
  -1   5   1    12656.36    12557.20    163.47 o 
   0   5   1     2085.89     2183.43     93.32 o 
   1   5   1     6279.64     6363.13    123.33 o 
   2   5   1   213296.36   215534.23   1059.61 o 
   3   5   1      771.54      823.28    100.55 o 
   4   5   1      488.33      381.46     79.92 o 
   5   5   1    26237.37    25926.28    289.30 o 
   6   5   1    28230.39    28413.41    445.12 o 
   7   5   1       28.90        0.00    127.07 o 
   8   5   1       75.60      104.51    167.37 o 
   9   5   1    22999.89    22255.58    483.11 o 
  10   5   1       16.89       96.55    174.90 o 
  11   5   1      130.62        0.00    182.49 o 
  12   5   1      429.02      318.84    174.21 o 
  13   5   1     3238.65     3022.49    262.71 o 
  14   5   1      134.18      130.61    327.88 o 
  15   5   1      352.77       40.76    270.04 o 
  16   5   1       79.03        0.00    352.42 o 
  17   5   1        0.44       15.14    303.51 o 
  18   5   1       11.45        0.00    325.57 o 
 -18   6   1      283.19      309.21    369.23 o 
 -17   6   1      106.18      167.40    356.04 o 
 -16   6   1      655.16      795.58    244.24 o 
 -15   6   1      142.24      131.69    224.67 o 
 -14   6   1       58.88      105.18    242.28 o 
 -13   6   1      711.77      717.90    253.50 o 
 -12   6   1       46.28        0.00    157.61 o 
 -11   6   1    11583.04    11542.66    275.91 o 
 -10   6   1     2269.50     1997.92    132.52 o 
  -9   6   1     1746.41     1813.44    131.81 o 
  -8   6   1      816.42      728.47     97.15 o 
  -7   6   1    14403.77    14514.58    202.71 o 
  -6   6   1    34405.56    36021.05    342.61 o 
  -5   6   1      311.06      217.02     84.89 o 
  -4   6   1      832.08      781.94     83.15 o 
  -3   6   1      636.70      724.05     96.40 o 
  -2   6   1    41382.87    40833.57    324.25 o 
  -1   6   1     1628.10     1705.25     95.47 o 
   0   6   1       85.84       28.06     87.34 o 
   1   6   1       63.85        0.00     67.90 o 
   2   6   1     1467.84     1424.34    108.11 o 
   3   6   1     9759.59     9805.21    127.26 o 
   4   6   1      702.51      588.64     65.65 o 
   5   6   1     4925.47     4832.04    154.97 o 
   6   6   1    12134.84    12131.24    480.82 o 
   7   6   1     2669.59     2410.83    145.77 o 
   8   6   1     1741.34     1728.98    258.26 o 
   9   6   1       79.53      217.48    144.43 o 
  10   6   1     8695.01     8480.18    251.19 o 
  11   6   1     2569.90     2298.88    168.23 o 
  12   6   1      368.47      376.02    186.75 o 
  13   6   1     3486.12     3828.50    302.05 o 
  14   6   1      351.21      114.22    257.29 o 
  15   6   1     1703.37     2000.69    328.63 o 
  16   6   1       31.75       82.61    297.18 o 
  17   6   1      806.61      881.08    324.82 o 
  18   6   1       40.14      179.06    386.83 o 
 -18   7   1      141.60      266.66    322.97 o 
 -17   7   1       10.42      110.04    225.82 o 
 -16   7   1       10.47        0.00    196.83 o 
 -15   7   1     5667.30     5960.62    314.16 o 
 -14   7   1     1014.95      866.53    196.97 o 
 -13   7   1       27.78        0.00    154.57 o 
 -12   7   1     1068.17     1148.57    171.01 o 
 -11   7   1     5768.35     5984.14    218.94 o 
 -10   7   1      214.51      170.29    136.20 o 
  -9   7   1    11944.39    11824.03    298.88 o 
  -8   7   1     2345.20     2154.31    137.24 o 
  -7   7   1        3.80       29.12     88.72 o 
  -6   7   1     6766.40     6780.44    307.82 o 
  -5   7   1    38133.40    38117.36    930.71 o 
  -4   7   1      133.90       58.58    104.39 o 
  -3   7   1       63.25       55.23     88.22 o 
  -2   7   1     6914.50     7011.79    283.26 o 
  -1   7   1      785.27      819.04    103.32 o 
   0   7   1      142.58      137.53     94.45 o 
   1   7   1     2883.30     2843.49    119.85 o 
   2   7   1    60538.39    62092.14    717.21 o 
   3   7   1     6474.50     6286.64    168.60 o 
   4   7   1      319.99      314.36     73.02 o 
   5   7   1     2772.19     2430.57    146.16 o 
   6   7   1      717.25      646.58    141.34 o 
   7   7   1      145.36       51.44    121.29 o 
   8   7   1       50.87        0.00    127.09 o 
   9   7   1    15720.63    15467.39    417.74 o 
  10   7   1     8389.29     8484.92    257.96 o 
  11   7   1      406.38      468.06    166.13 o 
  12   7   1      632.42      728.12    177.33 o 
  13   7   1     2899.42     2651.20    215.22 o 
  14   7   1      334.24      385.80    204.75 o 
  15   7   1     1703.25     1508.10    230.68 o 
  16   7   1      137.87       71.80    371.05 o 
  17   7   1       13.32        0.00    317.80 o 
 -18   8   1       14.87      168.47    383.62 o 
 -17   8   1       51.43       80.76    288.82 o 
 -16   8   1      366.50      427.94    256.28 o 
 -15   8   1       90.15        6.96    240.69 o 
 -14   8   1      454.29      424.09    260.27 o 
 -13   8   1      411.37      535.79    179.71 o 
 -12   8   1        5.81       27.04    157.73 o 
 -11   8   1     2423.84     2515.67    196.17 o 
 -10   8   1     9117.81     9420.99    257.65 o 
  -9   8   1        3.44        0.00    137.31 o 
  -8   8   1     3856.71     3902.74    189.10 o 
  -7   8   1    17088.52    17680.66    327.97 o 
  -6   8   1    19472.89    19383.30    484.21 o 
  -5   8   1      242.98      280.71     99.10 o 
  -4   8   1      733.51      603.66    123.81 o 
  -3   8   1    11984.89    12189.51    222.41 o 
  -2   8   1     8596.64     8206.94    182.15 o 
  -1   8   1      152.99      102.97     98.79 o 
   0   8   1     4405.72     4330.95    148.86 o 
   1   8   1     3070.89     2978.32    131.29 o 
   2   8   1     3153.38     3164.67    136.81 o 
   3   8   1        3.52        0.00    102.27 o 
   4   8   1     1718.24     1753.34     93.19 o 
   5   8   1      908.43     1015.02    141.36 o 
   6   8   1     3681.05     3431.27    182.59 o 
   7   8   1     1666.82     1853.50    178.19 o 
   8   8   1      509.40      328.98    151.28 o 
   9   8   1      639.12      756.88    146.99 o 
  10   8   1    17818.13    18029.91    352.69 o 
  11   8   1     1825.11     1954.50    205.69 o 
  12   8   1      169.56      244.40    205.53 o 
  13   8   1      140.66       17.58    180.39 o 
  14   8   1     5282.45     5178.57    277.48 o 
  15   8   1      231.31      236.87    194.91 o 
  16   8   1      180.87        0.00    251.88 o 
  17   8   1     1000.51     1267.45    407.35 o 
 -17   9   1      475.44      338.79    278.15 o 
 -16   9   1        0.71        0.00    233.56 o 
 -15   9   1     1768.66     1762.32    339.42 o 
 -14   9   1     1507.16     1627.20    265.40 o 
 -13   9   1     1937.71     2068.28    263.06 o 
 -12   9   1      125.27      125.54    175.69 o 
 -11   9   1     2642.36     2711.13    205.47 o 
 -10   9   1       44.64       23.25    159.56 o 
  -9   9   1     8503.86     8738.57    277.31 o 
  -8   9   1      124.64       89.53    135.44 o 
  -7   9   1       89.02        0.00    139.84 o 
  -6   9   1      928.24     1159.69    136.02 o 
  -5   9   1     2979.61     2730.79    134.94 o 
  -4   9   1     2845.86     2941.95    162.47 o 
  -3   9   1      122.57      125.51    113.85 o 
  -2   9   1     1799.74     1501.74    138.09 o 
  -1   9   1     6504.04     6543.16    205.37 o 
   0   9   1     1576.94     1578.47    137.06 o 
   1   9   1    10768.30    10631.73    223.77 o 
   2   9   1     5389.70     5190.32    177.06 o 
   3   9   1    12575.91    12886.42    251.56 o 
   4   9   1       88.73       61.49    113.10 o 
   5   9   1     2753.32     2659.94    178.37 o 
   6   9   1      233.43      157.18    157.20 o 
   7   9   1      815.41      680.61    153.64 o 
   8   9   1      762.87      624.76    153.59 o 
   9   9   1     1743.20     1661.69    169.91 o 
  10   9   1     5904.16     6992.81    271.40 o 
  11   9   1      239.42      101.78    201.89 o 
  12   9   1       17.94        0.00    194.49 o 
  13   9   1     2102.30     1988.58    232.93 o 
  14   9   1      671.95      680.82    246.35 o 
  15   9   1     1694.38     1932.40    297.96 o 
  16   9   1       27.86        0.00    266.95 o 
 -16  10   1        0.45        0.00    296.06 o 
 -15  10   1     1569.40     1335.47    281.15 o 
 -14  10   1     1409.08     1397.27    251.63 o 
 -13  10   1       32.33       19.21    209.28 o 
 -12  10   1        9.34        0.00    246.28 o 
 -11  10   1     3485.33     3571.13    200.28 o 
 -10  10   1     7519.28     7364.80    249.55 o 
  -9  10   1      993.86     1144.89    180.27 o 
  -8  10   1      845.62      732.42    200.77 o 
  -7  10   1      438.64      395.31    175.71 o 
  -6  10   1      384.56      228.76    152.05 o 
  -5  10   1     3101.62     3407.10    202.92 o 
  -4  10   1      224.29       37.33    142.11 o 
  -3  10   1    13148.83    12805.67    676.60 o 
  -2  10   1     4029.97     4219.06    180.78 o 
  -1  10   1     5202.77     5055.60    194.05 o 
   0  10   1     3073.88     2957.58    174.00 o 
   1  10   1     6622.70     6799.80    244.58 o 
   2  10   1     3553.26     3510.56    171.48 o 
   3  10   1     8502.83     8694.91    228.96 o 
   4  10   1     2873.25     2644.01    170.81 o 
   5  10   1     1155.16     1030.05    169.08 o 
   6  10   1     1550.32     1147.16    175.95 o 
   7  10   1     3604.24     3999.38    207.95 o 
   8  10   1       52.30       20.27    158.63 o 
   9  10   1     1621.04     1642.96    208.78 o 
  10  10   1     3510.36     3792.40    233.66 o 
  11  10   1      118.67        0.00    207.59 o 
  12  10   1       35.08      131.06    204.36 o 
  13  10   1      276.64      376.16    236.81 o 
  14  10   1     2542.26     2786.76    307.05 o 
  15  10   1      680.91      736.88    256.59 o 
  16  10   1      136.37      263.56    350.65 o 
 -16  11   1       65.06       55.67    220.04 o 
 -15  11   1       10.73      112.40    266.98 o 
 -14  11   1      241.53      193.82    276.54 o 
 -13  11   1     1973.18     1881.67    300.65 o 
 -12  11   1     1110.13     1347.30    279.59 o 
 -11  11   1        2.45       77.84    194.83 o 
 -10  11   1      906.72      791.76    199.89 o 
  -9  11   1     3893.38     3223.04    210.34 o 
  -8  11   1     1415.68     1240.14    175.96 o 
  -7  11   1      110.31        0.00    166.12 o 
  -6  11   1     3667.13     3548.68    209.50 o 
  -5  11   1        8.42      137.36    141.26 o 
  -4  11   1      908.91      815.30    160.61 o 
  -3  11   1       16.86       47.82    134.73 o 
  -2  11   1    13877.60    13685.66    273.30 o 
  -1  11   1     5166.64     5201.44    196.79 o 
   0  11   1      669.90      584.42    152.98 o 
   1  11   1     2087.31     1500.74    185.66 o 
   2  11   1    17583.25    17119.52    309.71 o 
   3  11   1     4972.38     4387.94    193.03 o 
   4  11   1     1677.13     1501.33    169.29 o 
   5  11   1     2220.60     1953.72    181.81 o 
   6  11   1     2336.21     1867.27    182.42 o 
   7  11   1     2196.95     1633.34    200.74 o 
   8  11   1      712.14      726.95    189.76 o 
   9  11   1      227.76      198.87    175.03 o 
  10  11   1       68.06       57.93    191.54 o 
  11  11   1      909.14     1113.09    211.81 o 
  12  11   1      506.81      722.22    216.94 o 
  13  11   1     1101.16      984.30    307.82 o 
  14  11   1      136.07        0.00    272.80 o 
  15  11   1      112.17      104.20    247.83 o 
 -15  12   1      555.88      913.98    416.77 o 
 -14  12   1      979.76      942.01    397.99 o 
 -13  12   1      414.10       71.38    361.50 o 
 -12  12   1      324.54      266.30    249.65 o 
 -11  12   1     2453.07     2870.61    253.89 o 
 -10  12   1     2111.05     1993.43    250.19 o 
  -9  12   1     2872.63     2941.89    233.27 o 
  -8  12   1      693.34      793.87    172.26 o 
  -7  12   1      157.77      172.05    166.80 o 
  -6  12   1      989.91      877.85    181.71 o 
  -5  12   1     4946.50     4824.96    226.63 o 
  -4  12   1       38.39        0.00    161.75 o 
  -3  12   1     2197.84     2043.17    196.88 o 
  -2  12   1    14315.66    13995.05    299.32 o 
  -1  12   1    13995.96    13562.21    311.23 o 
   0  12   1     1321.96     1474.98    187.18 o 
   1  12   1     3920.85     3470.52    193.64 o 
   2  12   1     3058.38     2992.78    200.00 o 
   3  12   1     9743.40     9575.34    298.13 o 
   4  12   1      633.68      651.18    170.95 o 
   5  12   1     1950.77     1710.03    198.95 o 
   6  12   1      608.80      711.25    180.01 o 
   7  12   1      912.22     1021.99    175.21 o 
   8  12   1        5.42        0.00    207.51 o 
   9  12   1     1002.57     1164.69    211.72 o 
  10  12   1        8.39        0.00    198.25 o 
  11  12   1      616.33      528.52    242.71 o 
  12  12   1      153.42        0.00    239.09 o 
  13  12   1      522.95      389.93    280.57 o 
  14  12   1      412.62      456.25    293.64 o 
 -14  13   1       67.04        0.00    319.52 o 
 -13  13   1     1034.81     1006.43    349.80 o 
 -12  13   1      284.72      385.17    271.34 o 
 -11  13   1      285.11      254.06    287.77 o 
 -10  13   1      116.29        0.00    324.89 o 
  -9  13   1     1705.27     1408.30    272.17 o 
  -8  13   1      754.78      883.88    220.25 o 
  -7  13   1       22.93       24.27    206.07 o 
  -6  13   1     2707.24     2784.39    267.23 o 
  -5  13   1      739.21      352.70    181.45 o 
  -4  13   1       70.79        0.00    191.09 o 
  -3  13   1     1053.49     1232.22    232.41 o 
  -2  13   1     5210.86     5475.15    244.23 o 
  -1  13   1       60.58        0.00    178.19 o 
   0  13   1       38.11        0.00    169.33 o 
   1  13   1      772.64      923.45    165.49 o 
   2  13   1     4257.57     4129.23    216.73 o 
   3  13   1      510.12      252.39    182.82 o 
   4  13   1     1233.85     1643.19    192.45 o 
   5  13   1      479.83      587.75    199.95 o 
   6  13   1     2785.89     3081.83    222.74 o 
   7  13   1      262.46      167.75    189.35 o 
   8  13   1       52.86        0.00    208.68 o 
   9  13   1      963.70      715.99    231.41 o 
  10  13   1      741.76      764.33    235.71 o 
  11  13   1      386.21      340.49    285.97 o 
  12  13   1      328.77      344.00    261.03 o 
  13  13   1      836.86      804.28    295.83 o 
 -13  14   1      368.07      409.30    395.24 o 
 -12  14   1      190.24        0.00    368.42 o 
 -11  14   1        1.38      112.38    361.57 o 
 -10  14   1     2109.61     2016.22    345.23 o 
  -9  14   1     1271.80      962.74    316.06 o 
  -8  14   1      970.62     1046.41    345.64 o 
  -7  14   1       86.90      152.15    242.00 o 
  -6  14   1       35.08        0.00    213.43 o 
  -5  14   1      877.45      580.56    240.64 o 
  -4  14   1        4.21        0.00    208.42 o 
  -3  14   1       93.60       63.12    199.65 o 
  -2  14   1     1205.06     1149.57    226.01 o 
  -1  14   1     1239.71      956.40    217.40 o 
   0  14   1     4769.00     5594.28    306.59 o 
   1  14   1      965.25      786.36    216.91 o 
   2  14   1      116.52       41.32    233.70 o 
   3  14   1     2017.75     1417.15    248.83 o 
   4  14   1     3140.41     3386.56    267.31 o 
   5  14   1      293.75      128.86    241.63 o 
   6  14   1       17.20       24.14    223.12 o 
   7  14   1       62.52        0.00    196.14 o 
   8  14   1        2.52       57.85    204.62 o 
   9  14   1       17.96        0.00    183.15 o 
  10  14   1      488.84      442.90    248.27 o 
  11  14   1      585.18      601.86    333.79 o 
  12  14   1       22.11        0.00    298.46 o 
 -11  15   1      897.73      642.61    348.15 o 
 -10  15   1      537.29      643.30    335.22 o 
  -9  15   1      132.64        0.00    308.65 o 
  -8  15   1      299.22      384.06    310.38 o 
  -7  15   1      429.37      731.46    346.58 o 
  -6  15   1     2235.42     2347.14    287.55 o 
  -5  15   1      133.13        0.00    245.94 o 
  -4  15   1      270.52      311.95    229.15 o 
  -3  15   1      489.03      160.31    246.39 o 
  -2  15   1      758.27      495.51    247.88 o 
  -1  15   1      985.60     1352.13    254.96 o 
   0  15   1        6.36        0.00    211.15 o 
   1  15   1     2870.40     3077.44    290.22 o 
   2  15   1      147.88      225.28    324.26 o 
   3  15   1     1078.27     1157.12    303.03 o 
   4  15   1      120.85        0.00    234.79 o 
   5  15   1     1975.02     2102.60    333.03 o 
   6  15   1     1504.47     1771.07    332.64 o 
   7  15   1       20.25      132.63    356.62 o 
   8  15   1      101.68        0.00    302.14 o 
   9  15   1      744.27      676.14    453.51 o 
  10  15   1     1381.98     1261.58    494.74 o 
  11  15   1      213.07      214.39    655.53 o 
 -10  16   1     2650.13     2848.87    705.00 o 
  -9  16   1        0.47        0.00    614.30 o 
  -8  16   1      172.02        0.00    597.81 o 
  -7  16   1      392.81      379.30    593.69 o 
  -6  16   1     3161.26     3141.59    647.28 o 
  -5  16   1       54.38        0.00    330.70 o 
  -4  16   1       50.51       95.15    408.16 o 
  -3  16   1     1161.84      761.12    306.31 o 
  -2  16   1     1103.17     1302.57    314.84 o 
  -1  16   1      689.66      672.02    511.23 o 
   0  16   1      841.52      865.03    346.77 o 
   1  16   1     2347.71     2712.97    386.27 o 
   2  16   1      203.37        0.00    329.26 o 
   3  16   1      632.21      164.91    519.47 o 
   4  16   1      571.38      668.72    301.87 o 
   5  16   1      589.29      237.61    357.25 o 
   6  16   1     2219.25     2375.81    407.70 o 
   7  16   1       26.11        0.00    354.63 o 
   8  16   1      102.81      235.00    445.26 o 
   9  16   1      190.10       65.97    453.51 o 
  -7  17   1      290.84      185.53    461.76 o 
  -6  17   1     1103.41     1034.83    470.00 o 
  -5  17   1      363.25      395.79    589.56 o 
  -4  17   1       76.50        0.00    548.33 o 
  -3  17   1       10.21       60.21    357.25 o 
  -2  17   1      603.88      501.62    369.00 o 
  -1  17   1     1229.25     1395.13    428.77 o 
   0  17   1        2.02        0.00    293.42 o 
   1  17   1      692.10      674.87    312.96 o 
   2  17   1      363.50      119.85    301.12 o 
   3  17   1      705.37      563.21    370.66 o 
   4  17   1        0.84       30.09    368.04 o 
   5  17   1     1007.25      832.17    388.53 o 
   6  17   1      558.72      823.82    337.83 o 
   7  17   1        3.64      292.72    606.05 o 
  -4  18   1      218.38      206.14    610.18 o 
  -3  18   1     1404.40     1265.70    610.18 o 
  -2  18   1     1011.31     1388.87    352.42 o 
  -1  18   1     1926.71     2069.76    360.98 o 
   0  18   1       84.53       98.96    378.95 o 
   1  18   1     2735.34     3187.37    397.17 o 
   2  18   1      189.79      492.62    333.82 o 
   3  18   1      822.76     1314.88    403.38 o 
 -20   0   2     1768.77     2593.25    639.04 o 
 -19   0   2      416.75      342.19    404.04 o 
 -18   0   2        6.26        0.00    371.05 o 
 -17   0   2     6546.54     7173.70    667.90 o 
 -16   0   2      671.31      948.25    482.37 o 
 -15   0   2      659.19     1109.04    457.63 o 
 -14   0   2      296.01      391.67    416.40 o 
 -13   0   2    35143.97    35975.70    960.62 o 
 -12   0   2        1.42        0.00    251.49 o 
 -11   0   2     2009.35     1851.14    362.81 o 
 -10   0   2       17.15      259.74    218.51 o 
  -9   0   2    16905.62    16600.22    359.24 o 
  -8   0   2    17481.19    16619.02    343.08 o 
  -7   0   2     4307.89     4392.02    139.20 o 
  -6   0   2      455.74      443.74     81.48 o 
  -5   0   2      782.53      937.97     72.14 o 
  -4   0   2    39147.75    38292.07    311.11 o 
  -3   0   2    13622.11    13382.19    134.03 o 
  -2   0   2       15.44      190.18     43.73 o 
  -1   0   2      671.00      708.36     34.62 o 
   0   0   2   270014.69   261774.06   2061.41 o 
   1   0   2    13522.57    12694.15    243.25 o 
   2   0   2       49.98       16.49     90.70 o 
   3   0   2     1862.85     2049.04    206.14 o 
   4   0   2   697025.19   687170.31   4415.54 o 
   5   0   2    15700.78    16033.63    470.00 o 
   6   0   2       30.92        0.00    259.74 o 
   7   0   2    25459.47    26843.65    684.39 o 
   8   0   2    72824.13    76869.90   1175.00 o 
   9   0   2     2567.12     2436.58    317.46 o 
  10   0   2      762.15      746.23    284.47 o 
  11   0   2    34476.93    33225.77    890.53 o 
  12   0   2        7.84        0.00    305.09 o 
  13   0   2     4066.97     3982.64    449.39 o 
  14   0   2      197.00        0.00    449.39 o 
  15   0   2     4198.84     4250.62    597.81 o 
  16   0   2      180.48      775.09    531.84 o 
  17   0   2      270.67        0.00    395.79 o 
  18   0   2       13.34       57.72    560.70 o 
 -20   1   2      345.27      412.83    307.30 o 
 -19   1   2        1.17        0.00    317.82 o 
 -18   1   2        2.71        0.00    360.03 o 
 -17   1   2       31.58      185.43    289.55 o 
 -16   1   2      350.97      466.72    282.29 o 
 -15   1   2       25.80        0.00    247.37 o 
 -14   1   2      105.66       25.60    240.07 o 
 -13   1   2      220.40      489.75    240.07 o 
 -12   1   2     2209.72     2143.17    527.72 o 
 -11   1   2      251.34      274.08    196.07 o 
 -10   1   2      225.17      187.45    110.03 o 
  -9   1   2      311.31      454.64    113.21 o 
  -8   1   2    19724.75    18979.67    239.64 o 
  -7   1   2      275.75      232.07     82.36 o 
  -6   1   2       34.08        0.00     62.29 o 
  -5   1   2    11569.50    11084.22    127.39 o 
  -4   1   2     1107.53     1057.27     60.43 o 
  -3   1   2     7018.59     6783.37     83.89 o 
  -2   1   2        0.33       29.14     28.34 o 
  -1   1   2    12020.20    11797.56    221.05 o 
   0   1   2      717.56      747.32     42.45 o 
   1   1   2     5761.19     6088.38    284.47 o 
   2   1   2      128.41       99.46     80.23 o 
   3   1   2    11147.09    11016.47    222.66 o 
   4   1   2   122998.46   121393.36   1539.87 o 
   5   1   2      407.62      572.99    122.34 o 
   6   1   2       68.92       15.51    177.28 o 
   7   1   2      337.40      215.39    149.10 o 
   8   1   2    34034.16    32886.79    548.05 o 
   9   1   2     2589.03     2895.98    255.92 o 
  10   1   2      188.17       91.99    215.03 o 
  11   1   2       13.99        7.07    237.47 o 
  12   1   2     1011.13     1105.45    239.00 o 
  13   1   2      170.88      340.08    313.38 o 
  14   1   2        4.78        0.00    324.96 o 
  15   1   2        3.91        0.00    282.14 o 
  16   1   2     2682.12     3186.38    422.68 o 
  17   1   2       25.57        0.00    308.00 o 
  18   1   2        2.53        0.00    334.62 o 
 -20   2   2     1470.87     1640.92    439.16 o 
 -19   2   2      774.35      682.53    332.53 o 
 -18   2   2        1.89      141.17    361.47 o 
 -17   2   2     1897.55     1853.09    298.55 o 
 -16   2   2       10.64        0.00    268.04 o 
 -15   2   2      229.01      255.57    261.52 o 
 -14   2   2      285.97      229.61    248.54 o 
 -13   2   2    14643.65    14931.95    461.77 o 
 -12   2   2     2406.00     2203.16    210.92 o 
 -11   2   2     1346.38     1270.10    157.85 o 
 -10   2   2      115.85       64.93    107.20 o 
  -9   2   2     9212.43     9321.84    229.70 o 
  -8   2   2     2769.93     3057.05    137.54 o 
  -7   2   2    11602.27    11417.85    178.55 o 
  -6   2   2      195.70      217.28     63.28 o 
  -5   2   2      219.49      165.61     59.24 o 
  -4   2   2    10657.70     9415.70    261.88 o 
  -3   2   2     8849.10     8973.80     92.73 o 
  -2   2   2      937.62     1319.21     61.91 o 
  -1   2   2        3.73       30.76     37.08 o 
   0   2   2    57707.67    64269.41    644.10 o 
   1   2   2     6515.34     6675.33    100.22 o 
   2   2   2      852.01      835.94     79.25 o 
   3   2   2       34.51      188.58     71.23 o 
   4   2   2   133252.13   139626.84   1076.57 o 
   5   2   2    16738.76    16896.26    256.33 o 
   6   2   2        6.63        0.00    103.07 o 
   7   2   2    13321.63    13718.26    511.23 o 
   8   2   2    10973.58    10618.46    653.47 o 
   9   2   2      144.11      265.49    201.65 o 
  10   2   2      291.49      221.43    220.24 o 
  11   2   2    18146.68    17678.03    480.99 o 
  12   2   2     2965.10     3305.54    357.11 o 
  13   2   2       50.24        0.00    265.03 o 
  14   2   2      117.55       35.83    270.16 o 
  15   2   2     3483.42     3251.58    360.45 o 
  16   2   2      391.62      834.73    378.95 o 
  17   2   2      809.50     1169.33    350.66 o 
  18   2   2        2.23       36.50    397.73 o 
 -20   3   2     1336.06     1695.94    381.93 o 
 -19   3   2      246.84      130.33    314.99 o 
 -18   3   2      149.51      221.82    302.77 o 
 -17   3   2       26.34        0.00    286.95 o 
 -16   3   2     1780.37     2354.04    404.04 o 
 -15   3   2      473.87      673.35    238.57 o 
 -14   3   2       38.09        0.00    193.77 o 
 -13   3   2     2123.49     2324.15    220.30 o 
 -12   3   2    18701.59    18729.16    599.76 o 
 -11   3   2      901.10      836.59    142.79 o 
 -10   3   2      137.53      167.88    120.72 o 
  -9   3   2     3975.83     3730.90    159.85 o 
  -8   3   2    90466.20    91763.70    791.45 o 
  -7   3   2       18.07        0.00     85.29 o 
  -6   3   2      560.53      477.08     83.20 o 
  -5   3   2    10375.55    10285.95    128.40 o 
  -4   3   2      820.20      602.56     53.85 o 
  -3   3   2    35835.52    34834.63    540.60 o 
  -2   3   2       78.91     1031.24     75.66 o 
  -1   3   2    82775.91    81953.39    766.44 o 
   0   3   2       51.82      366.98     39.91 o 
   1   3   2    38787.60    38788.14    512.96 o 
   2   3   2      775.55      796.62     70.93 o 
   3   3   2    29592.77    30968.89    508.30 o 
   4   3   2   129625.52   132253.33   3924.92 o 
   5   3   2     2936.37     2970.22    157.58 o 
   6   3   2       15.74      165.18    120.15 o 
   7   3   2       21.66       41.99    120.71 o 
   8   3   2    45238.38    46310.14   1042.35 o 
   9   3   2    10775.86    10711.06    367.74 o 
  10   3   2      106.33        0.00    529.78 o 
  11   3   2        4.43      149.06    237.74 o 
  12   3   2     3933.18     3729.82    328.52 o 
  13   3   2        1.15        0.00    264.16 o 
  14   3   2       29.68        0.00    327.88 o 
  15   3   2        1.10       41.65    340.94 o 
  16   3   2    10127.64    10687.63    489.66 o 
  17   3   2      298.34       93.64    277.85 o 
  18   3   2       62.53      259.44    402.18 o 
 -19   4   2      361.41      360.09    386.07 o 
 -18   4   2      171.40      332.31    310.19 o 
 -17   4   2      208.60      220.05    253.43 o 
 -16   4   2      151.85      141.12    235.92 o 
 -15   4   2     3654.72     3289.82    278.39 o 
 -14   4   2       27.58      201.33    221.74 o 
 -13   4   2       17.63       47.54    164.16 o 
 -12   4   2    11961.46    11450.91    316.53 o 
 -11   4   2    20140.78    19720.39    310.53 o 
 -10   4   2      816.30      795.07    142.12 o 
  -9   4   2      239.40      410.46    120.37 o 
  -8   4   2    44350.85    45481.29    392.20 o 
  -7   4   2    30182.65    30309.03    608.17 o 
  -6   4   2       49.96       44.27     67.23 o 
  -5   4   2      126.83      166.52     73.80 o 
  -4   4   2    29615.53    29710.45    287.50 o 
  -3   4   2     1558.71     1665.77     75.05 o 
  -2   4   2     3251.52     3443.17     89.91 o 
  -1   4   2       47.25       71.24     56.01 o 
   0   4   2     1751.16     2104.06     77.58 o 
   1   4   2     2676.52     2980.68     94.83 o 
   2   4   2     1714.55     1825.27     89.25 o 
   3   4   2       36.40       91.16     68.67 o 
   4   4   2     1347.28     1042.86     99.80 o 
   5   4   2     6882.81     7143.00    199.83 o 
   6   4   2       80.77      152.26    142.53 o 
   7   4   2      120.04        0.00    134.86 o 
   8   4   2     8727.16     9144.64    416.94 o 
   9   4   2    10826.33    11179.82    331.07 o 
  10   4   2      128.90        0.00    197.63 o 
  11   4   2      402.64      227.27    251.61 o 
  12   4   2    11117.24    11335.77    430.00 o 
  13   4   2     6416.54     6574.31    398.56 o 
  14   4   2       22.76        0.00    327.88 o 
  15   4   2     1116.52     1027.64    311.50 o 
  16   4   2     2603.42     2423.52    409.40 o 
  17   4   2      684.72      384.45    324.13 o 
  18   4   2        4.21        0.00    324.91 o 
 -19   5   2     1008.02     1009.76    346.52 o 
 -18   5   2      153.12      165.52    395.79 o 
 -17   5   2      136.64        0.00    336.82 o 
 -16   5   2     1640.57     1628.77    273.63 o 
 -15   5   2      242.59      403.70    244.48 o 
 -14   5   2      632.56      507.91    235.90 o 
 -13   5   2     2258.03     2513.62    203.06 o 
 -12   5   2     6665.34     6717.94    233.86 o 
 -11   5   2     3183.14     3028.83    181.80 o 
 -10   5   2      506.21      530.20    132.20 o 
  -9   5   2    12990.58    12709.65    199.36 o 
  -8   5   2    34352.87    35830.08    645.65 o 
  -7   5   2       93.82       61.74     87.04 o 
  -6   5   2      316.64      185.33     83.39 o 
  -5   5   2     1912.46     2053.04     99.30 o 
  -4   5   2      194.48      247.81     97.41 o 
  -3   5   2    11850.28    11667.26    235.06 o 
  -2   5   2       40.18       24.40     66.77 o 
  -1   5   2    50629.70    51004.77    544.50 o 
   0   5   2    32830.66    32903.91    357.05 o 
   1   5   2       84.30       86.55     75.95 o 
   2   5   2      126.66       66.26     75.03 o 
   3   5   2     9714.78    10613.43    271.36 o 
   4   5   2      583.43      586.71     94.87 o 
   5   5   2    14467.12    13906.05    219.53 o 
   6   5   2      148.07       97.86    128.33 o 
   7   5   2      469.99      487.69    131.13 o 
   8   5   2     2187.04     2347.53    207.70 o 
   9   5   2     4886.44     4699.13    239.27 o 
  10   5   2      744.85      669.38    219.88 o 
  11   5   2       50.97        0.00    170.12 o 
  12   5   2     1507.45     1549.78    236.41 o 
  13   5   2      607.92      570.44    248.94 o 
  14   5   2      890.00     1012.71    306.99 o 
  15   5   2      301.84      311.57    301.10 o 
  16   5   2     3355.54     3425.93    434.35 o 
  17   5   2      515.64      413.37    389.05 o 
  18   5   2       75.78      190.81    338.54 o 
 -19   6   2        1.70        0.00    315.90 o 
 -18   6   2      506.54      538.63    320.47 o 
 -17   6   2      454.42      641.80    277.87 o 
 -16   6   2      478.73      280.48    262.74 o 
 -15   6   2     4144.13     4024.36    269.94 o 
 -14   6   2      693.50      638.56    244.01 o 
 -13   6   2     1308.80     1511.87    173.97 o 
 -12   6   2     2565.82     2299.01    152.12 o 
 -11   6   2    17102.57    17200.94    288.13 o 
 -10   6   2      694.84      639.44    115.70 o 
  -9   6   2      692.01      663.67    113.83 o 
  -8   6   2    82429.88    85960.01    635.12 o 
  -7   6   2     6614.72     6424.46    174.09 o 
  -6   6   2     3087.32     2994.71    117.53 o 
  -5   6   2     1858.42     1896.30    101.91 o 
  -4   6   2    89571.67    93021.24   1911.39 o 
  -3   6   2     1688.90     1649.95    103.55 o 
  -2   6   2        0.52        4.52     83.38 o 
  -1   6   2     7371.81     7153.25    150.55 o 
   0   6   2       43.50       80.40     81.77 o 
   1   6   2     4590.45     4458.76    120.73 o 
   2   6   2       69.97       16.88     96.35 o 
   3   6   2     4566.38     4730.82    154.16 o 
   4   6   2     6277.04     6353.50    171.91 o 
   5   6   2     2417.84     2356.15    132.68 o 
   6   6   2     1649.16     1546.72    139.15 o 
   7   6   2      476.21      472.45    149.23 o 
   8   6   2     2465.32     2726.04    194.59 o 
   9   6   2    12040.34    12080.24    276.02 o 
  10   6   2       58.35        0.00    162.32 o 
  11   6   2      416.91      428.58    236.38 o 
  12   6   2      907.47     1272.23    236.24 o 
  13   6   2     7298.12     7011.78    315.81 o 
  14   6   2      788.72      927.47    356.90 o 
  15   6   2      229.54       26.68    295.03 o 
  16   6   2     1260.98     1014.06    387.44 o 
  17   6   2       25.01      154.56    325.82 o 
 -18   7   2       73.29        0.00    251.45 o 
 -17   7   2      340.54      610.19    261.61 o 
 -16   7   2        4.56        1.37    234.75 o 
 -15   7   2      560.17      769.20    235.91 o 
 -14   7   2      464.55      366.12    223.28 o 
 -13   7   2       62.10        1.92    185.31 o 
 -12   7   2      939.62      833.78    178.39 o 
 -11   7   2     5559.99     5565.71    222.52 o 
 -10   7   2      388.46      212.79    131.82 o 
  -9   7   2      778.18     1006.92    122.43 o 
  -8   7   2     1128.13     1092.41    120.34 o 
  -7   7   2     3121.83     3202.97    135.76 o 
  -6   7   2      788.67      730.09     98.42 o 
  -5   7   2      213.75      150.62     88.16 o 
  -4   7   2      470.97      366.80    108.90 o 
  -3   7   2      217.44      130.14    102.30 o 
  -2   7   2      135.29      114.59     92.80 o 
  -1   7   2      141.72      202.47     98.45 o 
   0   7   2    23639.27    22377.25    255.75 o 
   1   7   2    14728.24    14813.44    248.10 o 
   2   7   2     2704.67     2646.72    123.80 o 
   3   7   2      115.08      139.90    114.83 o 
   4   7   2    19338.79    19856.41    348.72 o 
   5   7   2     8085.39     8252.50    264.81 o 
   6   7   2      153.26      118.66    141.93 o 
   7   7   2      799.31      530.85    148.13 o 
   8   7   2     1573.01     1864.91    185.13 o 
   9   7   2      309.68      308.89    133.09 o 
  10   7   2     2197.79     2206.08    233.27 o 
  11   7   2      377.01      209.63    158.22 o 
  12   7   2      124.46      114.96    207.46 o 
  13   7   2     1477.73     1756.17    237.19 o 
  14   7   2      701.38      764.96    216.36 o 
  15   7   2      192.51      422.95    276.16 o 
  16   7   2        0.73        0.00    254.62 o 
  17   7   2      287.70      461.52    334.02 o 
 -18   8   2       88.14       43.80    262.58 o 
 -17   8   2      212.13      161.20    254.96 o 
 -16   8   2     3320.04     3529.54    373.45 o 
 -15   8   2     2797.06     2811.82    284.27 o 
 -14   8   2       95.31        0.00    220.92 o 
 -13   8   2      288.77      106.43    193.79 o 
 -12   8   2     2494.85     2763.77    249.90 o 
 -11   8   2     2385.53     2436.70    193.34 o 
 -10   8   2      427.50      414.15    150.67 o 
  -9   8   2     7771.01     7573.65    223.13 o 
  -8   8   2     5880.07     6171.93    171.93 o 
  -7   8   2     2798.72     2890.47    132.01 o 
  -6   8   2     3184.03     3242.11    139.18 o 
  -5   8   2     9267.33     8734.74    197.35 o 
  -4   8   2    25204.58    25811.16    473.68 o 
  -3   8   2     4983.56     4456.91    156.99 o 
  -2   8   2     2874.69     2773.66    135.53 o 
  -1   8   2     3252.94     3450.12    136.44 o 
   0   8   2     2707.53     2887.87    132.11 o 
   1   8   2       13.76        0.00    109.74 o 
   2   8   2     3357.53     3430.93    153.75 o 
   3   8   2    16868.17    16016.23    255.58 o 
   4   8   2        6.88        0.00    123.85 o 
   5   8   2       19.17       81.12    118.11 o 
   6   8   2      927.73      756.53    129.86 o 
   7   8   2     4779.69     4897.36    246.89 o 
   8   8   2     6430.74     6641.85    331.46 o 
   9   8   2     1860.52     2078.77    192.72 o 
  10   8   2      311.63      419.15    162.50 o 
  11   8   2      218.33       65.65    200.09 o 
  12   8   2     4256.67     4267.77    242.89 o 
  13   8   2     1040.32     1196.45    225.88 o 
  14   8   2      420.71      537.47    240.61 o 
  15   8   2      331.58      269.07    226.46 o 
  16   8   2       80.47       25.64    374.20 o 
 -17   9   2       62.60        0.00    257.97 o 
 -16   9   2     2085.45     2090.85    270.47 o 
 -15   9   2      713.29     1043.32    250.98 o 
 -14   9   2       24.62        0.00    259.07 o 
 -13   9   2     1049.97     1179.91    242.13 o 
 -12   9   2      137.49       51.02    202.35 o 
 -11   9   2      909.19      922.35    209.20 o 
 -10   9   2      364.64      543.89    154.82 o 
  -9   9   2     1291.88     1386.68    175.23 o 
  -8   9   2      882.79      859.41    144.94 o 
  -7   9   2     1896.11     1586.30    133.05 o 
  -6   9   2     3843.86     3619.71    140.59 o 
  -5   9   2     2782.92     2770.16    148.02 o 
  -4   9   2      186.30      147.61    126.74 o 
  -3   9   2     9728.40     9222.76    232.08 o 
  -2   9   2        3.75       31.80    100.18 o 
  -1   9   2     3509.92     3741.28    156.87 o 
   0   9   2      229.33      110.34    109.00 o 
   1   9   2     9450.16     9332.55    212.41 o 
   2   9   2     9494.96     9414.51    215.95 o 
   3   9   2      347.44      137.55    135.94 o 
   4   9   2    16522.42    16258.41    278.52 o 
   5   9   2       58.62        0.00    140.80 o 
   6   9   2     2054.82     2179.92    158.51 o 
   7   9   2      182.01      109.11    171.23 o 
   8   9   2     9429.05     9860.19    318.96 o 
   9   9   2     5754.99     6043.31    535.57 o 
  10   9   2      215.29      199.07    171.06 o 
  11   9   2     1124.17      979.99    192.70 o 
  12   9   2       98.93       46.34    201.57 o 
  13   9   2     1788.29     1878.36    215.91 o 
  14   9   2        3.30        0.00    214.78 o 
  15   9   2      819.31      836.40    307.92 o 
  16   9   2       81.54        0.00    315.90 o 
 -17  10   2      955.68      706.74    279.48 o 
 -16  10   2     2197.44     2711.89    334.15 o 
 -15  10   2      900.81      695.45    262.25 o 
 -14  10   2       13.00      128.25    240.71 o 
 -13  10   2     1292.25     1208.04    272.16 o 
 -12  10   2     2629.78     3317.38    252.43 o 
 -11  10   2        7.30       21.22    219.47 o 
 -10  10   2      655.07      742.97    161.75 o 
  -9  10   2     3301.69     3096.52    195.71 o 
  -8  10   2       35.69        0.00    136.15 o 
  -7  10   2      655.05      382.97    154.02 o 
  -6  10   2      453.37      472.23    132.31 o 
  -5  10   2     9034.64     8267.31    221.63 o 
  -4  10   2     6880.36     6773.87    208.64 o 
  -3  10   2     1106.96     1357.02    140.27 o 
  -2  10   2      373.07      327.05    140.64 o 
  -1  10   2     1705.09     1686.20    142.57 o 
   0  10   2    20689.22    20967.03    303.85 o 
   1  10   2     9523.62     9292.71    229.73 o 
   2  10   2      407.74      193.68    152.44 o 
   3  10   2     7585.45     7197.77    212.35 o 
   4  10   2    16863.95    17033.24    303.08 o 
   5  10   2     1038.51      921.80    172.62 o 
   6  10   2      193.70       39.03    144.73 o 
   7  10   2     9874.37    10015.92    271.75 o 
   8  10   2    10437.47    10392.33    286.33 o 
   9  10   2      792.02      596.93    210.15 o 
  10  10   2        2.27       66.87    208.70 o 
  11  10   2     1460.17     1413.04    221.97 o 
  12  10   2     3169.03     3433.77    246.94 o 
  13  10   2      103.69        0.00    203.42 o 
  14  10   2      162.38      404.36    255.26 o 
  15  10   2      120.25        0.00    271.32 o 
 -16  11   2     1809.99     2443.06    470.00 o 
 -15  11   2       43.10        0.00    315.63 o 
 -14  11   2       70.67        0.00    286.56 o 
 -13  11   2      145.44      129.49    245.47 o 
 -12  11   2     1940.64     1783.01    234.39 o 
 -11  11   2       17.19        0.00    227.19 o 
 -10  11   2      300.00      291.28    182.30 o 
  -9  11   2     4904.82     4721.61    208.67 o 
  -8  11   2     1930.55     1963.22    170.53 o 
  -7  11   2      284.15      186.77    182.35 o 
  -6  11   2     1085.84      742.80    163.20 o 
  -5  11   2     2521.99     2677.53    184.54 o 
  -4  11   2     3879.79     3942.91    194.19 o 
  -3  11   2    12810.77    12563.95    267.43 o 
  -2  11   2       30.72        0.00    128.35 o 
  -1  11   2       65.23       41.58    131.07 o 
   0  11   2      746.09      953.76    147.64 o 
   1  11   2    10624.70    10284.00    252.02 o 
   2  11   2     3270.18     3023.98    179.79 o 
   3  11   2     4724.96     4761.09    205.45 o 
   4  11   2     4459.26     4047.03    197.95 o 
   5  11   2      509.89      571.62    154.97 o 
   6  11   2     2478.44     2119.31    202.15 o 
   7  11   2     6485.10     6140.97    260.23 o 
   8  11   2     6169.57     6232.20    304.43 o 
   9  11   2     1934.37     2469.78    221.32 o 
  10  11   2      402.23      634.77    206.63 o 
  11  11   2       27.97        0.00    212.35 o 
  12  11   2      417.33      497.16    212.83 o 
  13  11   2        1.64        0.00    251.16 o 
  14  11   2       18.44        8.06    315.74 o 
 -15  12   2      349.94      530.51    397.99 o 
 -14  12   2        3.05        0.00    368.04 o 
 -13  12   2      398.37      531.92    305.90 o 
 -12  12   2        4.93        0.00    287.03 o 
 -11  12   2       44.69      238.85    324.91 o 
 -10  12   2     3469.49     3870.88    343.95 o 
  -9  12   2      180.97      516.16    313.97 o 
  -8  12   2      259.64      151.47    194.60 o 
  -7  12   2     2796.46     3073.94    241.10 o 
  -6  12   2     3283.42     3380.01    243.64 o 
  -5  12   2     1064.61      814.80    200.50 o 
  -4  12   2     2161.45     2064.76    220.44 o 
  -3  12   2    15369.06    15498.55    366.86 o 
  -2  12   2      280.61      149.39    157.80 o 
  -1  12   2     1971.21     2158.62    183.36 o 
   0  12   2    10517.78    10280.19    270.15 o 
   1  12   2     4108.66     3855.41    198.57 o 
   2  12   2     1328.97     1354.74    182.83 o 
   3  12   2       10.52        0.00    155.18 o 
   4  12   2     9332.27     9075.91    275.03 o 
   5  12   2     1071.75     1051.68    182.67 o 
   6  12   2     2282.59     2551.71    220.41 o 
   7  12   2     3832.32     3644.45    230.93 o 
   8  12   2      705.05      485.67    199.23 o 
   9  12   2     2062.52     1683.01    232.00 o 
  10  12   2        9.20        0.00    211.63 o 
  11  12   2     1684.96     1487.55    288.12 o 
  12  12   2       16.95       32.92    213.25 o 
  13  12   2      392.76      484.27    314.91 o 
  14  12   2      851.16      585.89    301.69 o 
 -14  13   2       71.46        0.00    279.33 o 
 -13  13   2      116.53      287.86    325.11 o 
 -12  13   2      962.51      891.47    369.47 o 
 -11  13   2      237.81      342.83    345.66 o 
 -10  13   2       52.37        0.00    280.77 o 
  -9  13   2     2627.88     2521.85    371.47 o 
  -8  13   2     1822.70     1806.37    340.13 o 
  -7  13   2       41.20       74.54    207.41 o 
  -6  13   2      402.79      627.22    228.82 o 
  -5  13   2     5592.56     5335.22    267.41 o 
  -4  13   2     3251.11     3329.52    277.35 o 
  -3  13   2     3017.68     2964.01    259.46 o 
  -2  13   2       64.72        0.00    214.89 o 
  -1  13   2     1525.88     1444.76    237.91 o 
   0  13   2      755.53      603.16    228.53 o 
   1  13   2     4109.29     3993.39    261.79 o 
   2  13   2      425.10      757.38    212.64 o 
   3  13   2     2938.28     2987.96    253.93 o 
   4  13   2      137.95       35.34    202.16 o 
   5  13   2      596.74      442.44    200.37 o 
   6  13   2       25.72        0.00    182.29 o 
   7  13   2     4535.78     4711.99    253.75 o 
   8  13   2     1972.82     1832.99    240.27 o 
   9  13   2      201.62      297.85    234.40 o 
  10  13   2      141.16        0.00    203.87 o 
  11  13   2      790.58     1047.99    248.14 o 
  12  13   2     1419.17     1614.64    327.18 o 
  13  13   2      289.77      438.83    325.98 o 
 -13  14   2      125.24      130.83    387.25 o 
 -12  14   2     1510.20     1736.43    346.44 o 
 -11  14   2      166.73       49.34    265.48 o 
 -10  14   2      859.05     1096.85    328.81 o 
  -9  14   2       64.03       71.33    273.52 o 
  -8  14   2      784.78      767.32    262.46 o 
  -7  14   2     1691.90     1611.22    353.63 o 
  -6  14   2      523.75      183.45    235.04 o 
  -5  14   2      779.83      667.92    241.83 o 
  -4  14   2      388.08      268.22    213.71 o 
  -3  14   2     3023.85     2957.37    296.08 o 
  -2  14   2       48.41       56.53    207.89 o 
  -1  14   2       10.31       67.75    228.82 o 
   0  14   2      553.41      559.88    214.50 o 
   1  14   2      400.93      466.82    242.52 o 
   2  14   2      152.59       32.37    213.66 o 
   3  14   2      233.49      326.46    249.97 o 
   4  14   2      137.47      156.98    251.26 o 
   5  14   2     4208.16     4148.48    296.23 o 
   6  14   2     1017.79     1020.06    250.24 o 
   7  14   2      845.35      675.02    208.55 o 
   8  14   2      239.76      472.96    256.51 o 
   9  14   2     1063.65      949.98    316.73 o 
  10  14   2       22.50        0.00    298.05 o 
  11  14   2     1269.49     1360.58    353.96 o 
 -12  15   2     1262.27      723.23    358.97 o 
 -11  15   2       94.99        0.00    334.65 o 
 -10  15   2      145.97       46.21    271.05 o 
  -9  15   2       10.42        0.00    354.63 o 
  -8  15   2     2085.20     1666.12    381.30 o 
  -7  15   2      345.47      224.04    335.52 o 
  -6  15   2     1773.48     2057.23    335.22 o 
  -5  15   2     1324.56     1262.77    264.68 o 
  -4  15   2     1428.49     1221.90    265.56 o 
  -3  15   2      813.49      489.65    207.32 o 
  -2  15   2       19.39       91.58    245.56 o 
  -1  15   2     1563.82     1146.36    264.44 o 
   0  15   2      138.83        0.00    218.26 o 
   1  15   2      530.86      484.64    257.30 o 
   2  15   2     1906.32     2281.04    291.46 o 
   3  15   2      388.42      156.16    233.50 o 
   4  15   2      787.19      898.00    255.79 o 
   5  15   2     1178.83     1321.32    366.93 o 
   6  15   2     1073.14     1045.56    263.81 o 
   7  15   2      499.08      401.41    313.41 o 
   8  15   2     2941.96     2515.13    412.66 o 
   9  15   2      667.82      540.55    386.33 o 
  10  15   2       52.18        0.00    618.42 o 
 -10  16   2       31.21       87.31    390.21 o 
  -9  16   2      104.59      178.46    277.05 o 
  -8  16   2     1455.55     1303.12    345.38 o 
  -7  16   2       33.41      121.29    313.30 o 
  -6  16   2      177.66       93.58    313.14 o 
  -5  16   2     1211.99     1329.07    368.45 o 
  -4  16   2      615.45       25.12    258.52 o 
  -3  16   2      231.66       98.33    264.15 o 
  -2  16   2      564.22      416.08    267.96 o 
  -1  16   2      541.34      676.98    273.62 o 
   0  16   2      660.67      733.86    383.42 o 
   1  16   2      851.61      981.23    352.75 o 
   2  16   2      832.17     1016.27    358.58 o 
   3  16   2       35.28        0.00    339.39 o 
   4  16   2      532.96      185.33    357.30 o 
   5  16   2      450.38      482.04    311.10 o 
   6  16   2      382.66      504.78    325.82 o 
   7  16   2      169.99       91.36    371.05 o 
   8  16   2        1.23        0.00    360.57 o 
  -8  17   2     1780.11     1628.51    676.14 o 
  -7  17   2     1653.85     1867.64    515.35 o 
  -6  17   2      594.19        0.00    432.90 o 
  -5  17   2     1606.10     1249.21    482.37 o 
  -4  17   2      490.81      342.19    432.90 o 
  -3  17   2     2100.52     1631.42    342.19 o 
  -2  17   2      326.24       51.93    301.96 o 
  -1  17   2     1740.58     2081.89    783.33 o 
   0  17   2      274.49      156.83    357.69 o 
   1  17   2     1001.46      452.03    368.70 o 
   2  17   2      165.14      165.38    361.46 o 
   3  17   2      269.36      585.22    320.09 o 
   4  17   2     1077.00     1307.05    399.10 o 
   5  17   2      179.29      160.34    282.60 o 
   6  17   2      281.97       28.31    390.94 o 
  -4  18   2      133.59        0.00    589.56 o 
  -3  18   2        2.86       61.84    585.44 o 
  -2  18   2        3.59        0.00    412.28 o 
  -1  18   2     1182.26     1748.50    639.04 o 
   0  18   2      405.87      479.17    391.90 o 
   1  18   2       84.66        0.00    374.60 o 
   2  18   2      356.34      470.00    560.70 o 
   3  18   2      193.13      643.16    548.33 o 
 -20   1   3       46.12        0.00    288.57 o 
 -19   1   3     2195.12     2046.56    328.81 o 
 -18   1   3      637.86      995.93    342.19 o 
 -17   1   3     2156.17     1996.71    373.12 o 
 -16   1   3        4.79        0.00    311.89 o 
 -15   1   3       57.99      137.26    251.53 o 
 -14   1   3      667.72      757.21    294.27 o 
 -13   1   3    22880.65    23383.79    556.79 o 
 -12   1   3      140.61        5.26    165.90 o 
 -11   1   3     8051.15     7771.34    210.30 o 
 -10   1   3     7904.25     7895.16    170.06 o 
  -9   1   3    31466.76    30910.10    284.97 o 
  -8   1   3      142.78      119.54     78.22 o 
  -7   1   3     1205.29     1144.76     90.33 o 
  -6   1   3   210261.81   211342.47    754.54 o 
  -5   1   3     4649.37     4752.30     92.48 o 
  -4   1   3      988.68     1070.46     45.12 o 
  -3   1   3     2428.35     2507.53     61.36 o 
  -2   1   3    41311.18    46889.73    406.76 o 
  -1   1   3      801.02      845.46     43.86 o 
   0   1   3       10.35        0.00     68.34 o 
   1   1   3    11591.61    11664.42    198.41 o 
   2   1   3    14069.07    13667.77    494.74 o 
   3   1   3       43.61        0.00    344.26 o 
   4   1   3       55.36       97.60    147.20 o 
   5   1   3    22872.84    22900.03    781.27 o 
   6   1   3     1526.04     1059.43    181.28 o 
   7   1   3     2760.10     2549.61    244.83 o 
   8   1   3        7.28       42.62    241.13 o 
   9   1   3      237.63      367.85    260.32 o 
  10   1   3      444.25      339.52    280.77 o 
  11   1   3    19348.96    18522.02    502.73 o 
  12   1   3      428.44        0.00    254.65 o 
  13   1   3     1420.11     1885.38    306.99 o 
  14   1   3      289.46      295.70    282.13 o 
  15   1   3     5734.54     5526.49    387.70 o 
  16   1   3       21.33       51.09    275.48 o 
  17   1   3       27.07        9.61    323.52 o 
  18   1   3     1984.59     2075.55    358.44 o 
 -20   2   3       84.58        0.00    375.76 o 
 -19   2   3       12.48      107.34    368.70 o 
 -18   2   3     6432.18     6886.53    416.85 o 
 -17   2   3      121.99        0.00    330.10 o 
 -16   2   3      159.38      132.55    267.46 o 
 -15   2   3        8.21      159.82    245.55 o 
 -14   2   3    15605.86    15536.83    484.73 o 
 -13   2   3      200.92      247.23    173.38 o 
 -12   2   3      148.33       64.99    149.89 o 
 -11   2   3     3459.05     3240.27    165.93 o 
 -10   2   3     6708.93     6366.35    177.60 o 
  -9   2   3     4952.59     4795.91    137.47 o 
  -8   2   3      525.58      491.25     88.51 o 
  -7   2   3     4400.75     4199.13    180.79 o 
  -6   2   3    85700.30    86630.63    428.39 o 
  -5   2   3     1623.57     1593.50     74.44 o 
  -4   2   3       23.21       61.03     50.52 o 
  -3   2   3    13155.18    12448.99    272.55 o 
  -2   2   3    11740.34    11251.19    114.86 o 
  -1   2   3    36882.61    36855.36    568.30 o 
   0   2   3      376.87      517.37     47.13 o 
   1   2   3    39510.48    39309.15    658.75 o 
   2   2   3     2712.12     2582.33    111.14 o 
   3   2   3    64868.32    65195.37    947.77 o 
   4   2   3     1513.75     1534.26    170.08 o 
   5   2   3     1232.85      832.20    152.31 o 
   6   2   3    24207.76    23215.76    435.65 o 
   7   2   3     2582.91     2725.30    204.01 o 
   8   2   3        9.12        0.00    185.87 o 
   9   2   3     1797.30     1568.65    208.43 o 
  10   2   3     8736.66     8532.80    406.05 o 
  11   2   3      179.21      387.77    259.50 o 
  12   2   3      111.19        0.00    222.89 o 
  13   2   3      143.36      191.05    330.64 o 
  14   2   3      293.38      549.85    298.02 o 
  15   2   3      420.04      573.37    308.00 o 
  16   2   3       14.81       69.21    272.57 o 
  17   2   3        2.55        7.97    389.18 o 
  18   2   3     1284.63     1617.98    394.21 o 
 -20   3   3        3.69      263.83    394.95 o 
 -19   3   3     1264.12     1519.58    345.06 o 
 -18   3   3      571.31      875.55    316.94 o 
 -17   3   3     1810.44     1611.19    422.59 o 
 -16   3   3       26.39       41.58    263.26 o 
 -15   3   3     1632.17     1611.64    210.09 o 
 -14   3   3     2177.48     2353.21    214.54 o 
 -13   3   3     3679.50     3720.29    207.12 o 
 -12   3   3       98.72       81.51    139.68 o 
 -11   3   3     2416.06     2340.09    157.73 o 
 -10   3   3      360.92      316.13    121.15 o 
  -9   3   3      222.85      145.88    101.34 o 
  -8   3   3      337.41      282.71    101.26 o 
  -7   3   3    11734.06    11901.03    368.32 o 
  -6   3   3     2384.32     2652.97     99.64 o 
  -5   3   3     5733.24     5484.58     90.80 o 
  -4   3   3      180.33      167.39     48.82 o 
  -3   3   3     8814.05     8893.21    100.11 o 
  -2   3   3    30131.64    32944.93    437.38 o 
  -1   3   3     3572.39     3670.16    104.14 o 
   0   3   3     3491.75     3907.51    104.44 o 
   1   3   3      880.72     1024.53     97.92 o 
   2   3   3    24418.65    26874.19    515.34 o 
   3   3   3     3290.03     3381.54    125.55 o 
   4   3   3     1238.20     1265.05    111.82 o 
   5   3   3    26264.82    25838.20    334.33 o 
   6   3   3     1675.46     1776.87    151.42 o 
   7   3   3     7486.37     7358.38    437.02 o 
   8   3   3      123.43      244.98    228.72 o 
   9   3   3    16607.62    16777.36    540.09 o 
  10   3   3     1714.60     1542.37    294.40 o 
  11   3   3     4342.86     3932.27    366.46 o 
  12   3   3       41.94       95.58    317.40 o 
  13   3   3     2676.67     2420.97    371.28 o 
  14   3   3       45.47      160.74    253.58 o 
  15   3   3      399.28      609.15    311.50 o 
  16   3   3       89.25        5.20    401.97 o 
  17   3   3      549.17      387.96    338.18 o 
  18   3   3      164.25      411.07    317.72 o 
 -20   4   3        7.19        0.00    329.82 o 
 -19   4   3      303.27      369.28    311.10 o 
 -18   4   3     3951.25     3937.69    391.12 o 
 -17   4   3      106.91        0.00    329.39 o 
 -16   4   3      434.56      182.10    213.27 o 
 -15   4   3     2466.32     2329.15    259.25 o 
 -14   4   3    12283.04    12551.26    476.49 o 
 -13   4   3       20.58       65.76    147.15 o 
 -12   4   3      384.31      122.73    135.74 o 
 -11   4   3     1161.40     1126.02    134.56 o 
 -10   4   3      185.53        0.00    121.17 o 
  -9   4   3     1969.74     1833.22    122.17 o 
  -8   4   3      488.06      372.05    110.80 o 
  -7   4   3     7203.07     6951.59    168.26 o 
  -6   4   3     8005.66     7640.70    128.68 o 
  -5   4   3     1224.17     1229.72     67.36 o 
  -4   4   3      947.72      870.58     63.03 o 
  -3   4   3     2473.12     2560.46    127.41 o 
  -2   4   3     1331.89     1584.34     69.79 o 
  -1   4   3    54255.57    53985.28   1102.97 o 
   0   4   3       49.23       75.11     48.90 o 
   1   4   3    30185.18    31106.83    673.24 o 
   2   4   3    12617.44    13084.41    256.48 o 
   3   4   3    24605.31    24849.64    295.16 o 
   4   4   3      349.14      272.98     97.32 o 
   5   4   3     1650.63     1634.68    183.66 o 
   6   4   3    19930.10    19855.46    363.43 o 
   7   4   3     1455.59     1474.09    156.59 o 
   8   4   3        5.95       62.58    178.37 o 
   9   4   3     5115.80     4953.08    236.81 o 
  10   4   3    15780.74    16029.32    478.00 o 
  11   4   3     1994.40     2283.98    321.58 o 
  12   4   3      102.25      322.89    269.20 o 
  13   4   3      231.25       50.17    335.95 o 
  14   4   3      201.85      282.67    288.19 o 
  15   4   3      154.05       31.52    344.26 o 
  16   4   3      126.01        0.00    367.32 o 
  17   4   3      622.49      807.99    346.70 o 
 -19   5   3       82.17       42.92    369.00 o 
 -18   5   3     2757.97     2891.80    335.57 o 
 -17   5   3      542.49      294.07    207.10 o 
 -16   5   3       40.91       73.86    195.68 o 
 -15   5   3     4724.75     4813.28    286.24 o 
 -14   5   3     1737.35     2231.66    195.28 o 
 -13   5   3      175.20      197.21    172.55 o 
 -12   5   3       29.67        8.66    157.17 o 
 -11   5   3    22403.77    22590.89    332.27 o 
 -10   5   3      524.34      447.21    116.19 o 
  -9   5   3      729.19      620.31    106.39 o 
  -8   5   3     1531.45     1441.72    112.41 o 
  -7   5   3    21112.04    21640.02    616.84 o 
  -6   5   3     7796.63     9656.74    233.05 o 
  -5   5   3      614.92      619.07     73.72 o 
  -4   5   3        7.67        0.00     99.21 o 
  -3   5   3    10619.27    10582.14    245.77 o 
  -2   5   3    11644.84    12893.76    177.43 o 
  -1   5   3      353.09      348.35     70.29 o 
   0   5   3     2157.22     2120.07     95.93 o 
   1   5   3      156.38       73.80     72.65 o 
   2   5   3    53682.50    58364.95    883.09 o 
   3   5   3     1330.88     1113.23    106.29 o 
   4   5   3        5.05       37.72    101.29 o 
   5   5   3     6327.79     6772.14    184.74 o 
   6   5   3    29992.68    30420.00    356.89 o 
   7   5   3     1707.82     1569.01    191.60 o 
   8   5   3      302.03      266.26    154.39 o 
   9   5   3    19873.40    20261.94    618.61 o 
  10   5   3      607.74      665.57    203.96 o 
  11   5   3       29.16       11.43    244.06 o 
  12   5   3      172.66      262.44    255.45 o 
  13   5   3    11004.19    10723.98    453.26 o 
  14   5   3       65.64      215.96    351.28 o 
  15   5   3      163.28      156.80    367.19 o 
  16   5   3      241.95      300.64    324.40 o 
  17   5   3      957.06      812.59    357.25 o 
 -19   6   3      461.86       64.32    307.70 o 
 -18   6   3       61.36        0.00    221.49 o 
 -17   6   3      595.01      646.17    205.33 o 
 -16   6   3      362.38      414.95    226.73 o 
 -15   6   3     3480.49     3561.44    270.09 o 
 -14   6   3        7.31        0.00    195.96 o 
 -13   6   3     1197.31     1170.15    170.79 o 
 -12   6   3     1333.74     1469.65    144.54 o 
 -11   6   3       69.76        0.00    118.72 o 
 -10   6   3      345.02      338.11    110.44 o 
  -9   6   3      769.14      879.00    114.99 o 
  -8   6   3      162.54      234.93     99.21 o 
  -7   6   3    25015.77    26564.86    792.25 o 
  -6   6   3     6606.14     6751.52    142.30 o 
  -5   6   3     3811.55     3859.70    113.85 o 
  -4   6   3      872.18     1043.21    107.76 o 
  -3   6   3    40036.70    42383.12    854.70 o 
  -2   6   3    51853.18    52065.94    594.80 o 
  -1   6   3     7637.82     7489.14    148.78 o 
   0   6   3        3.34       80.61     80.93 o 
   1   6   3      835.84      892.72    100.07 o 
   2   6   3    30419.45    32582.07    767.49 o 
   3   6   3        4.94        0.00     99.49 o 
   4   6   3     1445.37     1289.21    126.71 o 
   5   6   3     2252.09     2414.28    141.11 o 
   6   6   3      616.43      546.31    133.38 o 
   7   6   3    10725.26    11202.81    393.94 o 
   8   6   3      111.65      128.40    129.83 o 
   9   6   3     5214.35     5134.37    223.09 o 
  10   6   3     1414.31     1801.42    186.70 o 
  11   6   3     3510.85     3436.57    267.27 o 
  12   6   3      319.94      452.20    214.83 o 
  13   6   3      104.37        3.14    283.95 o 
  14   6   3      117.07      183.62    371.05 o 
  15   6   3       79.32      229.70    316.63 o 
  16   6   3       52.46       39.04    312.69 o 
  17   6   3      905.69      795.09    417.06 o 
 -19   7   3      504.65      448.37    302.32 o 
 -18   7   3     2412.14     2408.20    298.39 o 
 -17   7   3      541.46      514.25    245.02 o 
 -16   7   3      160.32      199.46    256.49 o 
 -15   7   3     1566.98     1737.43    253.29 o 
 -14   7   3      166.46      175.21    214.65 o 
 -13   7   3     1051.81      800.51    218.34 o 
 -12   7   3      342.87      416.83    221.73 o 
 -11   7   3    12517.86    13003.76    236.96 o 
 -10   7   3     8886.72     8786.81    203.49 o 
  -9   7   3     2899.31     2862.65    135.04 o 
  -8   7   3      360.21      275.85    107.85 o 
  -7   7   3     3815.27     3823.03    139.26 o 
  -6   7   3     5165.43     5593.79    142.00 o 
  -5   7   3     9431.52     9518.50    192.70 o 
  -4   7   3      314.38      288.19     91.61 o 
  -3   7   3      639.63      603.67    107.15 o 
  -2   7   3      941.66     1516.20    106.79 o 
  -1   7   3     4829.26     4465.91    136.82 o 
   0   7   3      402.25      286.92     91.67 o 
   1   7   3      620.83      284.71    109.52 o 
   2   7   3    21932.28    22877.65    278.13 o 
   3   7   3     1704.73     1666.77    144.85 o 
   4   7   3     1449.99     1522.76    138.51 o 
   5   7   3     2099.26     1950.50    169.60 o 
   6   7   3    23195.26    23635.27    615.31 o 
   7   7   3     2268.65     2311.03    181.37 o 
   8   7   3      447.67      481.96    150.35 o 
   9   7   3     4391.98     4459.73    214.84 o 
  10   7   3       37.52      167.82    152.79 o 
  11   7   3      183.75      191.54    204.51 o 
  12   7   3        2.89       17.52    180.61 o 
  13   7   3     5950.81     5823.74    298.13 o 
  14   7   3     2722.31     2873.04    317.95 o 
  15   7   3       21.57        0.00    252.37 o 
  16   7   3       51.23        0.00    294.69 o 
 -18   8   3        5.11       70.78    294.62 o 
 -17   8   3      343.75      601.45    288.22 o 
 -16   8   3        2.72        0.00    209.98 o 
 -15   8   3      883.76     1405.77    277.82 o 
 -14   8   3      930.40      746.34    206.17 o 
 -13   8   3      387.21      290.47    214.82 o 
 -12   8   3      615.89      616.22    232.38 o 
 -11   8   3     1044.27      998.36    203.83 o 
 -10   8   3      568.15      395.17    148.86 o 
  -9   8   3      447.52      340.50    125.20 o 
  -8   8   3     1008.88     1108.63    124.30 o 
  -7   8   3     3920.63     3886.08    147.36 o 
  -6   8   3     3276.72     3322.13    129.43 o 
  -5   8   3      291.21      241.33    127.43 o 
  -4   8   3    10370.16    10573.65    207.67 o 
  -3   8   3    24200.70    24917.04    377.28 o 
  -2   8   3    11634.41    11602.12    320.60 o 
  -1   8   3      610.44      542.04    107.92 o 
   0   8   3      618.88      392.49    108.12 o 
   1   8   3    19237.21    19590.69    270.32 o 
   2   8   3     1288.75     1205.84    125.26 o 
   3   8   3     4478.29     4297.85    163.92 o 
   4   8   3     3161.85     3183.91    161.30 o 
   5   8   3     4459.18     4425.32    183.47 o 
   6   8   3      420.82      428.01    161.05 o 
   7   8   3     2733.20     2567.11    196.97 o 
   8   8   3     1276.28     1299.40    185.13 o 
   9   8   3      761.00      943.88    187.53 o 
  10   8   3      152.12      233.46    186.72 o 
  11   8   3      514.73      316.22    195.85 o 
  12   8   3        1.74      159.20    175.76 o 
  13   8   3       54.92      114.91    235.70 o 
  14   8   3     1189.46     1317.26    260.12 o 
  15   8   3       21.51       60.28    254.81 o 
  16   8   3        0.72       22.04    271.27 o 
 -18   9   3      487.01      478.41    293.39 o 
 -17   9   3      816.92      747.47    269.86 o 
 -16   9   3        6.65      115.02    244.98 o 
 -15   9   3      213.19      141.13    236.04 o 
 -14   9   3     2221.61     2510.77    263.54 o 
 -13   9   3      577.89      614.09    249.01 o 
 -12   9   3      522.84      312.42    208.28 o 
 -11   9   3     1193.45     1151.52    192.85 o 
 -10   9   3    10887.33    12010.67    354.73 o 
  -9   9   3     5524.99     5837.51    219.72 o 
  -8   9   3      393.50      382.06    119.75 o 
  -7   9   3     1227.09     1219.05    124.32 o 
  -6   9   3     1681.51     1471.42    125.70 o 
  -5   9   3    16829.80    17198.69    539.74 o 
  -4   9   3      734.53      806.94    136.56 o 
  -3   9   3    11727.85    11047.74    215.58 o 
  -2   9   3     1983.55     1780.57    143.41 o 
  -1   9   3     3117.66     2737.11    144.50 o 
   0   9   3     2183.34     2039.64    149.03 o 
   1   9   3      379.12      312.46    135.82 o 
   2   9   3    20231.70    19698.64    295.28 o 
   3   9   3     4674.48     4412.54    173.81 o 
   4   9   3      262.28        0.00    135.10 o 
   5   9   3     1793.91     1903.83    182.19 o 
   6   9   3    11791.75    11553.43    378.47 o 
   7   9   3     5012.40     5183.10    228.96 o 
   8   9   3       23.36       37.85    194.43 o 
   9   9   3       17.14      124.11    166.71 o 
  10   9   3      336.84      607.27    198.19 o 
  11   9   3      316.69      122.56    187.20 o 
  12   9   3        2.27        0.00    230.08 o 
  13   9   3      444.57      341.31    211.23 o 
  14   9   3     4678.96     5740.07    370.14 o 
  15   9   3      102.08       17.18    249.59 o 
 -17  10   3      598.93      707.08    482.37 o 
 -16  10   3       48.87      290.22    374.54 o 
 -15  10   3        0.00        0.00    297.94 o 
 -14  10   3      114.86       75.05    337.23 o 
 -13  10   3      996.79     1087.37    218.24 o 
 -12  10   3       22.84        0.00    214.00 o 
 -11  10   3     2033.23     2020.80    229.94 o 
 -10  10   3     4091.77     4174.96    263.29 o 
  -9  10   3      360.21      125.56    170.44 o 
  -8  10   3      810.55      801.06    154.05 o 
  -7  10   3     3412.88     3462.03    180.44 o 
  -6  10   3     3087.95     3266.39    153.21 o 
  -5  10   3     1905.07     1828.10    162.20 o 
  -4  10   3     5659.70     5364.75    195.09 o 
  -3  10   3      802.96      776.28    133.30 o 
  -2  10   3     6581.58     6660.20    200.85 o 
  -1  10   3      345.41      177.74    123.70 o 
   0  10   3      762.54      572.69    127.94 o 
   1  10   3     5473.38     5128.93    190.84 o 
   2  10   3    19611.11    19838.95    313.26 o 
   3  10   3      244.04      285.39    139.99 o 
   4  10   3     1208.35     1085.71    150.74 o 
   5  10   3      144.71       47.08    155.91 o 
   6  10   3     5390.15     5216.92    220.06 o 
   7  10   3     2041.60     2196.71    187.97 o 
   8  10   3      598.02      460.17    209.55 o 
   9  10   3       19.96        0.00    185.15 o 
  10  10   3     1182.73     1009.87    232.09 o 
  11  10   3      467.08      849.47    206.96 o 
  12  10   3       46.18        0.00    201.21 o 
  13  10   3       25.42        0.00    226.23 o 
  14  10   3     1379.93     1432.17    247.54 o 
  15  10   3      263.64      186.07    273.01 o 
 -16  11   3      432.48      212.82    289.96 o 
 -15  11   3      237.87      121.04    270.61 o 
 -14  11   3      424.08      511.67    364.52 o 
 -13  11   3      241.06      175.12    289.39 o 
 -12  11   3       19.98        0.00    313.77 o 
 -11  11   3      661.88      396.97    273.29 o 
 -10  11   3     3346.67     3409.20    299.80 o 
  -9  11   3     3115.75     3213.48    286.12 o 
  -8  11   3     1290.26     1136.80    189.75 o 
  -7  11   3        9.97        8.25    158.52 o 
  -6  11   3     7972.42     7893.62    278.32 o 
  -5  11   3     6924.81     6244.57    270.19 o 
  -4  11   3       43.60       94.59    185.90 o 
  -3  11   3     5128.12     4672.69    227.12 o 
  -2  11   3     7191.91     7072.91    282.41 o 
  -1  11   3      161.45        0.00    135.11 o 
   0  11   3      632.17      429.65    136.43 o 
   1  11   3     8910.35     8640.45    227.91 o 
   2  11   3    10123.74     9842.62    239.91 o 
   3  11   3     3762.97     4027.16    192.57 o 
   4  11   3      438.57      407.41    171.92 o 
   5  11   3      902.42      894.35    163.66 o 
   6  11   3     4599.36     4240.73    216.40 o 
   7  11   3     3553.60     3564.50    230.31 o 
   8  11   3     2183.93     2599.19    281.18 o 
   9  11   3      233.13        0.00    181.05 o 
  10  11   3       79.80       89.92    190.83 o 
  11  11   3     1435.67     1322.21    261.03 o 
  12  11   3      182.51      104.83    229.09 o 
  13  11   3       20.51       76.03    243.52 o 
  14  11   3     1368.23     2071.85    325.64 o 
 -15  12   3      506.58      939.21    352.77 o 
 -14  12   3     1544.89     1638.62    396.66 o 
 -13  12   3       79.84       38.17    345.44 o 
 -12  12   3       11.02      100.09    249.34 o 
 -11  12   3       14.86       25.78    323.89 o 
 -10  12   3     5967.86     6445.74    428.65 o 
  -9  12   3     2731.54     2639.96    323.44 o 
  -8  12   3        1.57        0.00    251.15 o 
  -7  12   3      307.59      227.55    195.89 o 
  -6  12   3     2766.33     2457.98    227.82 o 
  -5  12   3     4615.83     4475.31    253.18 o 
  -4  12   3      118.22      255.58    190.45 o 
  -3  12   3      536.54      749.21    216.10 o 
  -2  12   3     7391.89     7502.25    305.04 o 
  -1  12   3     2657.77     2578.52    245.57 o 
   0  12   3        9.79        0.00    175.65 o 
   1  12   3      280.62      264.07    207.91 o 
   2  12   3    22817.63    22986.28    461.74 o 
   3  12   3     5764.64     5541.06    283.92 o 
   4  12   3      220.53        0.00    229.96 o 
   5  12   3      201.98      279.98    163.97 o 
   6  12   3     4250.13     4025.38    222.23 o 
   7  12   3     4602.80     4732.40    250.99 o 
   8  12   3      363.05      333.54    205.24 o 
   9  12   3      377.24      505.85    222.33 o 
  10  12   3      235.10      213.50    242.42 o 
  11  12   3      376.13      802.33    270.87 o 
  12  12   3        1.05        0.00    231.47 o 
  13  12   3       13.07        0.00    314.13 o 
 -14  13   3      105.14      127.52    333.56 o 
 -13  13   3      510.46      371.87    371.41 o 
 -12  13   3      233.18      490.71    361.57 o 
 -11  13   3     1055.29      716.30    312.89 o 
 -10  13   3        3.65        0.00    332.76 o 
  -9  13   3     1218.55     1202.65    267.46 o 
  -8  13   3      805.39      741.01    273.14 o 
  -7  13   3     3703.15     3970.67    381.33 o 
  -6  13   3     1827.38     1706.70    220.14 o 
  -5  13   3      196.34       32.98    209.57 o 
  -4  13   3     1010.49     1019.48    196.56 o 
  -3  13   3      171.19      145.91    199.41 o 
  -2  13   3     2284.30     2381.00    232.96 o 
  -1  13   3       91.45       91.19    222.51 o 
   0  13   3       98.92        0.00    218.39 o 
   1  13   3     8904.95     9049.21    332.59 o 
   2  13   3       19.73        0.00    232.14 o 
   3  13   3     1045.46      886.60    208.19 o 
   4  13   3      113.13       45.17    214.68 o 
   5  13   3     2581.80     2938.85    291.94 o 
   6  13   3        1.82        0.00    223.92 o 
   7  13   3      942.06      999.38    253.37 o 
   8  13   3     1382.26     1602.38    272.12 o 
   9  13   3       40.21        0.00    265.42 o 
  10  13   3      200.30       56.11    270.81 o 
  11  13   3      427.02      844.33    339.17 o 
  12  13   3      100.34      125.02    297.59 o 
 -13  14   3      542.30      787.22    399.93 o 
 -12  14   3        2.32       77.97    327.76 o 
 -11  14   3      631.03      881.96    332.64 o 
 -10  14   3     4008.26     3816.86    425.89 o 
  -9  14   3     1705.44     2056.74    342.46 o 
  -8  14   3      445.14      354.49    340.75 o 
  -7  14   3      949.08     1243.19    393.73 o 
  -6  14   3     2202.13     1947.60    568.95 o 
  -5  14   3     1464.05     1224.48    229.00 o 
  -4  14   3     2606.44     3002.50    280.00 o 
  -3  14   3      928.86      446.47    221.10 o 
  -2  14   3       64.94        0.00    230.47 o 
  -1  14   3     1039.72     1060.19    206.65 o 
   0  14   3      110.36        0.00    207.56 o 
   1  14   3     1626.65     1251.49    258.46 o 
   2  14   3     2601.47     2688.49    266.75 o 
   3  14   3     1979.90     2013.20    258.41 o 
   4  14   3     2424.61     2530.04    270.62 o 
   5  14   3      315.99      273.93    235.28 o 
   6  14   3     1569.53     1270.68    262.18 o 
   7  14   3      967.59      600.10    301.63 o 
   8  14   3      951.40      955.95    270.02 o 
   9  14   3      335.70      627.91    286.63 o 
  10  14   3      380.26      244.76    288.82 o 
  11  14   3       85.01      244.14    330.21 o 
 -12  15   3      276.79      379.20    352.69 o 
 -11  15   3       71.45        0.00    319.69 o 
 -10  15   3       31.00        0.00    263.48 o 
  -9  15   3       60.07       91.55    358.31 o 
  -8  15   3        1.43        0.00    345.42 o 
  -7  15   3      929.46      886.57    278.23 o 
  -6  15   3      837.24      762.72    351.58 o 
  -5  15   3      284.02      368.74    334.69 o 
  -4  15   3       73.94        0.00    223.53 o 
  -3  15   3      372.20      589.46    255.44 o 
  -2  15   3      923.07     1099.09    222.11 o 
  -1  15   3      253.29      260.58    229.56 o 
   0  15   3       44.25      156.09    257.87 o 
   1  15   3      397.62      176.62    260.81 o 
   2  15   3        0.53        1.76    260.21 o 
   3  15   3       23.85       85.67    233.04 o 
   4  15   3      112.01        7.31    272.52 o 
   5  15   3     1197.29      876.43    240.54 o 
   6  15   3        2.37        0.00    247.44 o 
   7  15   3        7.61        0.00    252.71 o 
   8  15   3       12.71        0.00    259.17 o 
   9  15   3      588.53      359.96    299.49 o 
 -10  16   3     1848.55     1328.18    368.57 o 
  -9  16   3     1118.04      677.72    295.18 o 
  -8  16   3       35.06       53.90    318.73 o 
  -7  16   3     1097.32      954.33    293.16 o 
  -6  16   3     2229.15     2380.61    402.89 o 
  -5  16   3      802.26      514.76    362.35 o 
  -4  16   3      401.10      751.97    360.19 o 
  -3  16   3     1979.23     1668.14    274.66 o 
  -2  16   3      903.44      633.50    254.15 o 
  -1  16   3     1290.13     1156.38    261.91 o 
   0  16   3       50.29       25.49    240.73 o 
   1  16   3     3491.75     3799.49    369.23 o 
   2  16   3       40.92        0.00    220.89 o 
   3  16   3     1137.26     1044.34    264.57 o 
   4  16   3      816.83      617.87    298.74 o 
   5  16   3     2458.41     2816.01    336.94 o 
   6  16   3     1444.92     1777.65    358.53 o 
   7  16   3       14.68      115.90    392.75 o 
   8  16   3       51.21        0.00    398.24 o 
  -8  17   3      457.30      622.33    502.98 o 
  -7  17   3       13.98        0.00    327.88 o 
  -6  17   3      852.31     1055.85    355.09 o 
  -5  17   3       15.55        0.00    274.02 o 
  -4  17   3      155.00      194.60    317.12 o 
  -3  17   3      252.82       35.01    312.87 o 
  -2  17   3     1100.64     1065.43    336.33 o 
  -1  17   3       89.16      177.90    307.02 o 
   0  17   3        8.56        0.00    347.63 o 
   1  17   3       65.67      145.84    297.38 o 
   2  17   3      494.58      272.11    374.60 o 
   3  17   3      230.73      287.52    380.43 o 
   4  17   3       57.14      232.53    323.52 o 
   5  17   3      232.72        0.00    384.52 o 
  -4  18   3      217.44      709.12    622.55 o 
  -3  18   3     1382.76      923.51    614.30 o 
  -2  18   3      403.10      144.30    437.02 o 
  -1  18   3      732.53      795.70    453.51 o 
   0  18   3       65.27       78.10    380.96 o 
   1  18   3     1441.95     1171.45    406.10 o 
 -20   0   4      824.11      750.35    560.70 o 
 -19   0   4     2966.01     3306.50    507.11 o 
 -18   0   4      159.89      416.40    371.05 o 
 -17   0   4      319.96      152.54    457.63 o 
 -16   0   4      196.40      371.05    437.02 o 
 -15   0   4     2278.92     1904.74    366.93 o 
 -14   0   4       78.75       20.61    379.30 o 
 -13   0   4    14747.78    14959.15    451.84 o 
 -12   0   4    11247.01    11132.43    380.23 o 
 -11   0   4     1655.95     1342.07    201.03 o 
 -10   0   4      479.56      373.37    111.23 o 
  -9   0   4    57194.34    55552.96    773.03 o 
  -8   0   4     6903.75     7115.05    172.74 o 
  -7   0   4     3541.16     3183.38    179.91 o 
  -6   0   4       48.68       39.47     73.37 o 
  -5   0   4    27653.87    27028.13    246.47 o 
  -4   0   4    38500.85    38006.09    495.13 o 
  -3   0   4      343.36      340.92     58.18 o 
  -2   0   4      601.81      720.78     72.88 o 
  -1   0   4      221.51       61.84     98.95 o 
   0   0   4   100455.07    98807.41    915.27 o 
   1   0   4     9486.56     9593.79    267.98 o 
   2   0   4     1773.13     1698.60    169.04 o 
   3   0   4      143.70      288.60    144.30 o 
   4   0   4    17915.88    18626.88    482.37 o 
   5   0   4    45817.00    46109.57    845.18 o 
   6   0   4     1436.99     1212.11    296.84 o 
   7   0   4       16.76        0.00    325.70 o 
   8   0   4    19589.77    19863.72    700.88 o 
   9   0   4     5614.27     5437.99    502.98 o 
  10   0   4       14.83        0.00    284.47 o 
  11   0   4     7338.51     6184.22    490.62 o 
  12   0   4     1024.48      882.28    474.12 o 
  13   0   4     2288.68     3520.89    556.58 o 
  14   0   4      546.02      672.02    507.11 o 
  15   0   4     7252.86     8014.75    717.37 o 
  16   0   4      711.40     1179.13    568.95 o 
  17   0   4      876.24      564.83    581.32 o 
 -20   1   4       43.29        0.00    370.20 o 
 -19   1   4      198.37        0.00    361.46 o 
 -18   1   4        8.44      109.62    343.96 o 
 -17   1   4        0.26        0.00    316.30 o 
 -16   1   4     1034.63     1001.58    323.56 o 
 -15   1   4      358.57      482.03    251.62 o 
 -14   1   4       31.02        0.00    269.08 o 
 -13   1   4      232.45      119.29    174.86 o 
 -12   1   4      929.89     1054.79    127.34 o 
 -11   1   4      752.86      736.65    119.33 o 
 -10   1   4      110.55       70.58     93.36 o 
  -9   1   4     7029.22     6593.86    151.60 o 
  -8   1   4      409.36      584.44     79.44 o 
  -7   1   4     3812.00     3703.66     89.14 o 
  -6   1   4       36.26       15.16     52.85 o 
  -5   1   4     2162.89     2034.00     69.76 o 
  -4   1   4    10026.65    10483.99    126.01 o 
  -3   1   4     1664.29     1791.98     50.31 o 
  -2   1   4       52.71      238.11     70.10 o 
  -1   1   4     6195.46     6052.43    109.07 o 
   0   1   4     4222.11     4129.87    137.90 o 
   1   1   4     1770.74     1688.00    109.29 o 
   2   1   4      361.42      253.38    101.54 o 
   3   1   4    17296.73    16875.61    307.47 o 
   4   1   4     1685.69     1416.09    173.29 o 
   5   1   4     1369.67     1382.44    160.26 o 
   6   1   4      311.76      258.14    172.34 o 
   7   1   4     5031.87     4804.61    275.84 o 
   8   1   4    14865.41    14191.80    409.94 o 
   9   1   4      216.01       82.52    197.66 o 
  10   1   4        1.94       68.14    289.53 o 
  11   1   4      226.31      333.97    310.22 o 
  12   1   4     5972.74     6116.23    389.76 o 
  13   1   4       21.81      169.13    244.67 o 
  14   1   4        0.14       20.38    292.95 o 
  15   1   4      187.05        0.00    305.84 o 
  16   1   4       13.66        0.00    370.20 o 
  17   1   4       93.76       12.73    337.70 o 
 -20   2   4      680.19      555.44    295.89 o 
 -19   2   4     2091.80     1776.84    311.89 o 
 -18   2   4        2.31       75.13    338.02 o 
 -17   2   4        7.38        0.00    284.47 o 
 -16   2   4      390.91      400.14    259.86 o 
 -15   2   4     1527.99     1663.05    275.34 o 
 -14   2   4      176.49      111.15    157.10 o 
 -13   2   4     5405.19     5482.22    211.48 o 
 -12   2   4     8074.06     8044.57    219.91 o 
 -11   2   4       29.80       22.06    104.93 o 
 -10   2   4      775.47      723.27    118.51 o 
  -9   2   4    20288.07    19113.57    230.89 o 
  -8   2   4    10552.52    10751.49    165.94 o 
  -7   2   4      693.74      770.55     77.54 o 
  -6   2   4      561.13      472.81     73.96 o 
  -5   2   4     1991.08     1989.45     80.05 o 
  -4   2   4    17571.88    17205.67    162.37 o 
  -3   2   4     7707.93     7709.55    105.95 o 
  -2   2   4       22.37       11.28     60.71 o 
  -1   2   4     7362.63     7646.25    168.71 o 
   0   2   4     7345.47     6634.66    256.30 o 
   1   2   4     1118.40     1210.97    193.77 o 
   2   2   4     1833.68     1893.99    144.62 o 
   3   2   4       39.10       73.29    104.46 o 
   4   2   4    19809.12    20103.04    369.93 o 
   5   2   4    23767.09    22428.56    403.38 o 
   6   2   4     1100.69     1086.82    166.09 o 
   7   2   4       15.55       18.85    173.87 o 
   8   2   4     9418.38     8578.61    346.59 o 
   9   2   4     5349.03     5183.28    339.54 o 
  10   2   4        2.12        0.00    216.00 o 
  11   2   4     3748.71     3862.56    374.40 o 
  12   2   4      651.48      597.27    335.12 o 
  13   2   4      491.04      637.18    261.94 o 
  14   2   4      102.24        0.00    346.88 o 
  15   2   4     2676.80     2141.58    324.96 o 
  16   2   4     1818.67     1744.96    359.46 o 
  17   2   4      118.80      208.41    402.18 o 
 -20   3   4        0.40      144.83    317.96 o 
 -19   3   4       77.57      175.93    308.06 o 
 -18   3   4       86.84        0.00    340.49 o 
 -17   3   4       19.21        0.00    259.28 o 
 -16   3   4     4515.48     4927.19    280.64 o 
 -15   3   4      272.94      276.47    186.56 o 
 -14   3   4      168.53      101.80    175.71 o 
 -13   3   4      693.69      685.14    156.08 o 
 -12   3   4     2804.09     3013.75    185.07 o 
 -11   3   4      335.47      311.33    139.07 o 
 -10   3   4      126.74       41.37     99.88 o 
  -9   3   4    20852.96    20822.93    248.89 o 
  -8   3   4    21322.12    22071.55    266.13 o 
  -7   3   4    15264.74    15032.87    196.39 o 
  -6   3   4       16.66        1.22     50.59 o 
  -5   3   4    20750.84    20850.32    298.62 o 
  -4   3   4    24386.01    24359.26    209.83 o 
  -3   3   4    10266.58    10101.84    184.20 o 
  -2   3   4      867.59      845.74     62.08 o 
  -1   3   4     9657.22     9647.09    192.12 o 
   0   3   4      263.41      381.28     52.11 o 
   1   3   4    13442.62    13140.11    235.65 o 
   2   3   4       77.94      103.89     72.35 o 
   3   3   4    48639.08    49055.70    603.07 o 
   4   3   4     4100.93     3353.42    220.96 o 
   5   3   4    11708.58    11386.14    314.69 o 
   6   3   4      300.94      294.23    171.37 o 
   7   3   4     9122.08     9322.85    645.22 o 
   8   3   4    32748.58    31979.93    838.99 o 
   9   3   4     1956.58     1997.13    263.56 o 
  10   3   4        0.53        0.00    201.15 o 
  11   3   4      947.92      857.73    329.89 o 
  12   3   4    11444.79    11935.49    514.39 o 
  13   3   4      647.05      504.32    260.90 o 
  14   3   4        8.32        0.00    287.37 o 
  15   3   4      788.77      443.46    318.93 o 
  16   3   4       69.78      224.60    327.71 o 
  17   3   4      719.53      782.21    355.82 o 
 -20   4   4      312.70      656.89    299.89 o 
 -19   4   4      177.99        0.00    350.85 o 
 -18   4   4        0.17      108.67    281.99 o 
 -17   4   4      279.67      233.52    242.55 o 
 -16   4   4      643.60      809.52    222.63 o 
 -15   4   4      980.11     1018.40    182.20 o 
 -14   4   4      110.81       48.24    175.35 o 
 -13   4   4      240.33      267.04    155.63 o 
 -12   4   4      506.38      565.53    136.55 o 
 -11   4   4     6372.93     6445.74    202.98 o 
 -10   4   4      297.67      243.73    112.41 o 
  -9   4   4       10.14       35.25    125.05 o 
  -8   4   4    51755.50    55262.99    496.59 o 
  -7   4   4    23845.56    24240.76    362.30 o 
  -6   4   4     3505.05     3512.01     90.50 o 
  -5   4   4     5759.36     5655.41     95.43 o 
  -4   4   4   167842.25   169808.58   1081.20 o 
  -3   4   4    16154.68    15779.42    173.22 o 
  -2   4   4      157.58      208.69     65.85 o 
  -1   4   4    19215.66    19585.82    254.80 o 
   0   4   4    63308.50    66905.84    926.06 o 
   1   4   4      788.94      933.06     62.11 o 
   2   4   4     2091.63     2019.43    100.57 o 
   3   4   4    12403.60    11733.99    296.35 o 
   4   4   4     9893.23     9881.28    193.51 o 
   5   4   4     2335.08     2508.74    153.75 o 
   6   4   4      394.52      414.20    150.29 o 
   7   4   4     3111.08     3029.29    182.72 o 
   8   4   4     1767.73     1744.36    280.35 o 
   9   4   4     1973.74     1906.89    294.05 o 
  10   4   4       33.37      141.60    210.98 o 
  11   4   4      186.02      242.97    249.97 o 
  12   4   4      412.31      650.93    285.76 o 
  13   4   4     2199.77     1865.49    331.29 o 
  14   4   4       10.55      124.25    265.10 o 
  15   4   4       83.12      200.76    276.90 o 
  16   4   4     3619.83     3740.90    463.42 o 
  17   4   4      774.46      984.73    422.68 o 
 -20   5   4      262.54        0.00    420.53 o 
 -19   5   4      481.72       65.48    361.47 o 
 -18   5   4        0.44        0.00    261.18 o 
 -17   5   4      203.65      434.07    230.40 o 
 -16   5   4      815.10      988.85    252.89 o 
 -15   5   4     4801.19     4525.80    234.20 o 
 -14   5   4       53.58        0.00    165.13 o 
 -13   5   4      403.79      596.56    192.32 o 
 -12   5   4      208.25      341.95    137.98 o 
 -11   5   4      107.13        0.00    106.23 o 
 -10   5   4      287.26      308.60    104.58 o 
  -9   5   4     3752.16     3860.50    130.04 o 
  -8   5   4    18468.13    18709.82    218.31 o 
  -7   5   4    16574.95    17068.66    413.09 o 
  -6   5   4     1871.28     1978.41     93.85 o 
  -5   5   4     6452.22     6155.06    127.84 o 
  -4   5   4     7441.12     7648.06    120.16 o 
  -3   5   4     3011.93     3039.74     85.08 o 
  -2   5   4     3595.25     3547.15     80.43 o 
  -1   5   4     6223.05     6752.69    191.76 o 
   0   5   4    21852.44    22279.02    293.06 o 
   1   5   4    11372.48    11035.42    206.00 o 
   2   5   4      644.56      574.20     60.31 o 
   3   5   4    11934.04    11809.50    204.18 o 
   4   5   4    11468.19    11613.49    296.94 o 
   5   5   4      866.16      853.26    123.65 o 
   6   5   4      211.68      237.73    134.95 o 
   7   5   4      629.17      674.99    191.14 o 
   8   5   4      738.29      767.02    194.39 o 
   9   5   4     4381.17     4190.48    255.00 o 
  10   5   4        6.34        0.00    203.51 o 
  11   5   4       21.93        0.00    305.06 o 
  12   5   4      641.76      636.23    272.78 o 
  13   5   4      756.36     1160.56    283.69 o 
  14   5   4      287.46      286.33    304.97 o 
  15   5   4       43.04      328.35    381.77 o 
  16   5   4     1003.95     1054.94    350.21 o 
  17   5   4      450.30      427.29    356.60 o 
 -19   6   4       29.84       57.43    280.16 o 
 -18   6   4      299.47      118.28    273.47 o 
 -17   6   4      881.92      661.21    263.86 o 
 -16   6   4      707.54      676.06    230.29 o 
 -15   6   4     2100.79     2229.51    264.26 o 
 -14   6   4     2211.90     2310.27    209.35 o 
 -13   6   4        4.46        0.00    168.21 o 
 -12   6   4     3100.19     3001.50    180.06 o 
 -11   6   4    24728.35    24968.10    311.65 o 
 -10   6   4      423.55      311.08    122.63 o 
  -9   6   4      123.73       93.92    101.08 o 
  -8   6   4    33638.88    36178.04    780.07 o 
  -7   6   4    24135.00    24257.45    619.13 o 
  -6   6   4     1506.70     1376.82    102.69 o 
  -5   6   4     1529.13     1464.78    108.05 o 
  -4   6   4   357855.50   361108.03   4230.40 o 
  -3   6   4       64.28        0.00     82.72 o 
  -2   6   4      279.22      264.93     75.89 o 
  -1   6   4     1812.92     1614.66     93.29 o 
   0   6   4   106416.56   109949.75   1130.05 o 
   1   6   4     4924.19     5439.53    176.74 o 
   2   6   4      174.56      262.75    100.34 o 
   3   6   4    35501.59    36282.33    963.43 o 
   4   6   4      430.04      600.35    109.52 o 
   5   6   4      373.17      343.45    129.69 o 
   6   6   4     1050.15     1084.56    135.29 o 
   7   6   4    16445.23    16042.39    307.06 o 
   8   6   4       38.55      200.14    162.63 o 
   9   6   4     2902.00     2881.65    222.99 o 
  10   6   4     1507.00     1362.88    198.76 o 
  11   6   4      320.54      241.18    267.40 o 
  12   6   4        7.67       13.68    326.16 o 
  13   6   4     8516.98     8454.92    970.92 o 
  14   6   4        6.00        0.00    298.97 o 
  15   6   4       32.02        0.00    384.52 o 
  16   6   4     1449.42     1143.92    427.08 o 
 -19   7   4     1017.68     1074.42    277.31 o 
 -18   7   4      382.94      220.03    249.77 o 
 -17   7   4      635.42      744.70    252.08 o 
 -16   7   4     1637.38     1791.55    254.87 o 
 -15   7   4      620.21      764.50    229.92 o 
 -14   7   4       16.24        0.00    202.24 o 
 -13   7   4     4661.57     4797.86    284.42 o 
 -12   7   4     2074.40     2413.17    185.21 o 
 -11   7   4     1396.38     1523.90    162.02 o 
 -10   7   4     1042.72     1149.70    137.27 o 
  -9   7   4     3573.64     3631.77    151.33 o 
  -8   7   4      524.27      472.12    104.87 o 
  -7   7   4     5622.80     5533.66    176.78 o 
  -6   7   4      620.20      454.41     96.90 o 
  -5   7   4     1262.37     1469.85    133.30 o 
  -4   7   4     1340.93     1628.36    286.63 o 
  -3   7   4        1.90       32.18     92.51 o 
  -2   7   4       87.44        0.00     89.03 o 
  -1   7   4     1407.56     1676.54    104.46 o 
   0   7   4     6184.31     6077.88    153.83 o 
   1   7   4      221.28      147.05     97.54 o 
   2   7   4      314.76      244.46    124.96 o 
   3   7   4      251.86      277.28    136.47 o 
   4   7   4    46202.23    46301.31   1844.74 o 
   5   7   4     6357.50     6166.51    223.15 o 
   6   7   4     2039.56     2024.05    171.28 o 
   7   7   4      310.38      374.48    162.13 o 
   8   7   4    12801.84    12498.61    340.38 o 
   9   7   4     1585.70     1708.88    198.56 o 
  10   7   4       16.15       40.34    184.69 o 
  11   7   4     2673.05     2749.96    234.52 o 
  12   7   4      779.04      775.61    272.37 o 
  13   7   4      121.17      118.05    238.07 o 
  14   7   4      630.97      762.61    265.22 o 
  15   7   4      938.61      670.51    309.94 o 
  16   7   4      433.03      631.35    292.81 o 
 -18   8   4       54.67        0.00    275.64 o 
 -17   8   4     2614.46     3199.27    278.70 o 
 -16   8   4      120.08      290.40    237.09 o 
 -15   8   4     3155.29     2861.38    287.66 o 
 -14   8   4      430.57      547.81    243.61 o 
 -13   8   4      110.66      197.67    214.72 o 
 -12   8   4     4838.55     5222.22    284.62 o 
 -11   8   4    13053.16    13566.06    385.32 o 
 -10   8   4      765.70      588.37    167.69 o 
  -9   8   4      223.14      267.35    125.85 o 
  -8   8   4     1196.36     1314.13    118.64 o 
  -7   8   4     1569.69     1436.25    120.51 o 
  -6   8   4       22.49        0.00     99.05 o 
  -5   8   4    15474.31    15624.51    387.71 o 
  -4   8   4    22081.15    24005.46    574.36 o 
  -3   8   4     8723.45     9168.02    376.96 o 
  -2   8   4      480.12      154.76    148.54 o 
  -1   8   4     3869.64     3912.76    199.43 o 
   0   8   4    31996.17    31804.84    320.25 o 
   1   8   4     2828.36     2621.54    142.45 o 
   2   8   4     2191.73     2150.70    155.63 o 
   3   8   4     9808.78    10151.95    225.58 o 
   4   8   4      278.17      200.07    134.20 o 
   5   8   4      397.36      228.75    146.93 o 
   6   8   4     3477.19     3540.78    206.48 o 
   7   8   4    15384.17    15875.14    650.42 o 
   8   8   4      228.46      174.76    166.93 o 
   9   8   4     3065.34     3393.92    227.48 o 
  10   8   4      947.05      977.48    207.17 o 
  11   8   4     1731.91     1522.03    210.74 o 
  12   8   4     1108.22     1174.09    226.75 o 
  13   8   4     3224.76     3475.63    291.65 o 
  14   8   4       15.17      198.45    234.12 o 
  15   8   4       40.38        0.00    245.13 o 
 -18   9   4      284.55      330.08    384.29 o 
 -17   9   4       96.74      336.71    314.05 o 
 -16   9   4     3293.78     3660.54    533.90 o 
 -15   9   4       70.27       51.55    275.32 o 
 -14   9   4       28.91        0.00    187.18 o 
 -13   9   4      443.59      309.51    208.44 o 
 -12   9   4     4418.80     5047.96    276.06 o 
 -11   9   4     2601.38     3165.79    240.29 o 
 -10   9   4      135.95      122.07    169.10 o 
  -9   9   4     7134.47     7448.40    373.71 o 
  -8   9   4      335.61      324.06    129.60 o 
  -7   9   4      688.87      813.61    129.54 o 
  -6   9   4     2018.55     1983.96    143.06 o 
  -5   9   4     4155.78     4130.31    220.18 o 
  -4   9   4       78.50        0.00    123.19 o 
  -3   9   4     1086.70     1094.31    139.60 o 
  -2   9   4     9369.09     9204.44    192.50 o 
  -1   9   4        5.19       11.97    120.41 o 
   0   9   4        0.96        0.00    118.37 o 
   1   9   4    13399.99    13505.66    275.52 o 
   2   9   4      237.53      341.28    136.31 o 
   3   9   4       93.23        7.86    151.80 o 
   4   9   4     9801.87    10051.46    311.82 o 
   5   9   4     7905.57     7902.22    276.71 o 
   6   9   4     1623.27     1478.43    160.56 o 
   7   9   4       66.44       63.24    156.56 o 
   8   9   4    16079.71    17264.91    363.25 o 
   9   9   4       52.29       82.83    207.72 o 
  10   9   4       24.01        0.00    183.16 o 
  11   9   4     1224.69     1167.69    225.54 o 
  12   9   4     2157.17     2102.78    238.71 o 
  13   9   4     1956.27     2438.88    283.91 o 
  14   9   4       92.67      217.54    263.90 o 
  15   9   4     1589.18     1959.54    345.03 o 
 -17  10   4      927.32     1027.06    344.72 o 
 -16  10   4      149.03      148.53    304.31 o 
 -15  10   4     1329.36     1062.26    284.98 o 
 -14  10   4      668.68      763.24    348.92 o 
 -13  10   4      887.75      992.88    287.37 o 
 -12  10   4      426.35      581.87    238.91 o 
 -11  10   4      829.87      596.47    261.80 o 
 -10  10   4      208.96      164.48    248.22 o 
  -9  10   4      514.12      620.24    293.90 o 
  -8  10   4     2219.36     2315.06    252.29 o 
  -7  10   4      538.22      791.93    143.86 o 
  -6  10   4     1454.79     1585.37    180.58 o 
  -5  10   4     4414.09     4280.89    206.94 o 
  -4  10   4      212.19      105.02    153.27 o 
  -3  10   4     1498.52     1225.79    178.35 o 
  -2  10   4       95.37      159.31    178.98 o 
  -1  10   4     7913.05     7519.86    275.07 o 
   0  10   4     3979.13     3866.28    165.51 o 
   1  10   4       10.90       24.40    133.65 o 
   2  10   4     2108.33     2243.51    149.55 o 
   3  10   4       11.88       42.05    138.52 o 
   4  10   4     2656.18     2478.27    189.78 o 
   5  10   4      120.86        0.00    158.97 o 
   6  10   4        7.29        0.00    174.94 o 
   7  10   4     5101.86     4808.93    369.54 o 
   8  10   4      186.92      266.54    185.18 o 
   9  10   4      127.01      161.58    255.88 o 
  10  10   4      369.42      353.92    210.14 o 
  11  10   4     1923.48     1749.30    229.29 o 
  12  10   4      305.50      474.23    255.06 o 
  13  10   4      117.80      119.52    238.42 o 
  14  10   4       37.67        0.00    245.88 o 
 -16  11   4     1081.65     1357.89    404.94 o 
 -15  11   4      110.38      174.80    354.56 o 
 -14  11   4       29.87        0.00    339.86 o 
 -13  11   4      612.18      226.34    287.18 o 
 -12  11   4     1593.21     1988.16    318.97 o 
 -11  11   4     1023.91      938.64    327.42 o 
 -10  11   4       33.33        0.00    243.93 o 
  -9  11   4     1487.40     1699.40    282.68 o 
  -8  11   4       16.04        0.00    243.58 o 
  -7  11   4     1714.74     1529.43    240.08 o 
  -6  11   4      584.93      490.62    236.45 o 
  -5  11   4     6505.18     6092.40    257.21 o 
  -4  11   4       47.47       58.25    188.58 o 
  -3  11   4     2858.98     3089.33    209.07 o 
  -2  11   4     2500.13     1960.51    220.92 o 
  -1  11   4     1699.50     1662.71    190.06 o 
   0  11   4      826.12      908.23    176.49 o 
   1  11   4     6800.46     6823.21    294.62 o 
   2  11   4      513.91      350.47    187.01 o 
   3  11   4      229.08      176.37    181.08 o 
   4  11   4       58.10        0.00    223.63 o 
   5  11   4     1584.30     1440.46    209.59 o 
   6  11   4        1.99        0.00    203.69 o 
   7  11   4     1652.15     1937.34    215.68 o 
   8  11   4     3373.55     3637.51    291.64 o 
   9  11   4     1032.69     1366.09    229.29 o 
  10  11   4        3.33       44.23    235.51 o 
  11  11   4      539.73      563.16    220.69 o 
  12  11   4     1496.89     1626.80    282.21 o 
  13  11   4     1218.85     1451.91    239.51 o 
 -16  12   4        1.22      365.06    398.56 o 
 -15  12   4      269.13      341.50    334.59 o 
 -14  12   4     1122.25     1461.84    334.82 o 
 -13  12   4      745.75      551.61    307.52 o 
 -12  12   4      337.76      124.14    339.73 o 
 -11  12   4      118.03       86.05    243.66 o 
 -10  12   4        3.23      231.14    278.73 o 
  -9  12   4      224.29       59.41    314.84 o 
  -8  12   4     1294.88     1160.12    324.77 o 
  -7  12   4      201.64       38.83    296.05 o 
  -6  12   4     1640.95     1728.56    315.94 o 
  -5  12   4       36.74       37.57    186.05 o 
  -4  12   4     1330.37     1183.36    191.26 o 
  -3  12   4       41.79        0.00    166.45 o 
  -2  12   4       42.40        0.00    202.09 o 
  -1  12   4       97.05        0.00    210.25 o 
   0  12   4      833.48      869.14    203.98 o 
   1  12   4     1514.36     1689.45    226.73 o 
   2  12   4        6.28       71.41    203.56 o 
   3  12   4      234.22      182.45    209.45 o 
   4  12   4     1222.56     1288.34    338.65 o 
   5  12   4      289.86       39.10    218.22 o 
   6  12   4     1781.15     2149.77    288.20 o 
   7  12   4      266.16       75.83    243.01 o 
   8  12   4       87.72        0.00    243.90 o 
   9  12   4       17.31       21.90    272.22 o 
  10  12   4     1607.59     1457.33    306.98 o 
  11  12   4     1147.40     1204.78    271.92 o 
  12  12   4      148.43       38.17    318.78 o 
 -14  13   4        4.01       39.14    323.70 o 
 -13  13   4     1107.34     1341.49    457.63 o 
 -12  13   4      963.30     1053.84    316.52 o 
 -11  13   4      125.06        0.00    340.75 o 
 -10  13   4       38.03        0.00    284.47 o 
  -9  13   4       10.85       57.83    327.87 o 
  -8  13   4        9.16        0.00    269.08 o 
  -7  13   4      215.90      112.35    266.16 o 
  -6  13   4     1351.17     1498.97    286.45 o 
  -5  13   4     3325.55     2959.26    450.14 o 
  -4  13   4        2.58        3.87    235.20 o 
  -3  13   4      526.70      270.90    223.84 o 
  -2  13   4     1767.63     2102.61    222.07 o 
  -1  13   4     2687.62     2913.99    239.25 o 
   0  13   4      766.08      816.66    240.51 o 
   1  13   4      105.58        0.00    208.25 o 
   2  13   4       23.10        0.00    202.76 o 
   3  13   4      203.68      112.00    233.06 o 
   4  13   4      242.72      153.06    202.35 o 
   5  13   4      218.13       75.51    208.88 o 
   6  13   4      135.03      174.93    268.33 o 
   7  13   4      603.24      670.05    234.62 o 
   8  13   4      407.46       55.65    258.06 o 
   9  13   4      544.71      598.64    243.53 o 
  10  13   4       11.32      166.68    332.64 o 
  11  13   4      831.58     1193.65    321.07 o 
 -13  14   4      249.08        0.00    387.82 o 
 -12  14   4     1116.14     1287.81    358.01 o 
 -11  14   4       25.89       63.67    313.84 o 
 -10  14   4        8.01        3.74    289.52 o 
  -9  14   4        1.02       81.66    299.59 o 
  -8  14   4     3903.09     4044.91    705.00 o 
  -7  14   4        2.58        0.00    276.21 o 
  -6  14   4      215.24      271.48    268.87 o 
  -5  14   4     2170.55     2401.14    363.41 o 
  -4  14   4     1771.10     1433.14    212.65 o 
  -3  14   4      263.88      288.95    238.44 o 
  -2  14   4       32.34       21.45    192.05 o 
  -1  14   4     3321.67     3601.83    296.77 o 
   0  14   4      591.89      623.45    229.56 o 
   1  14   4      638.56      814.24    272.57 o 
   2  14   4        7.06      152.26    254.15 o 
   3  14   4       86.33       30.60    226.38 o 
   4  14   4      511.37      577.39    354.74 o 
   5  14   4      127.32       78.04    242.95 o 
   6  14   4       86.51       68.52    361.86 o 
   7  14   4        1.13       52.31    236.94 o 
   8  14   4       16.73       79.54    265.28 o 
   9  14   4      688.32      749.46    278.77 o 
  10  14   4      226.71      160.51    343.18 o 
 -12  15   4     1344.05     1240.97    419.79 o 
 -11  15   4        9.44        0.27    334.65 o 
 -10  15   4       66.39       20.93    370.37 o 
  -9  15   4      158.38       78.33    288.32 o 
  -8  15   4     1338.69     1245.87    295.17 o 
  -7  15   4       34.37        0.00    340.75 o 
  -6  15   4     1639.07     1900.94    378.98 o 
  -5  15   4      979.63      314.33    299.95 o 
  -4  15   4      412.07      564.42    349.76 o 
  -3  15   4     1031.74      980.61    348.05 o 
  -2  15   4     4154.76     4466.13    286.69 o 
  -1  15   4     2366.03     2627.46    296.53 o 
   0  15   4        3.49      330.74    237.91 o 
   1  15   4      452.43      205.42    264.78 o 
   2  15   4      354.88      204.77    239.44 o 
   3  15   4      361.86      222.18    277.19 o 
   4  15   4      557.43      600.82    260.87 o 
   5  15   4       22.68        9.34    285.62 o 
   6  15   4      108.92        0.00    246.66 o 
   7  15   4        1.17        0.00    264.59 o 
   8  15   4     1312.60     1495.98    287.02 o 
   9  15   4        0.40      114.67    350.50 o 
 -10  16   4      115.91      278.94    390.08 o 
  -9  16   4       67.00      143.18    284.30 o 
  -8  16   4     2121.52     2529.12    480.31 o 
  -7  16   4      381.33      398.67    278.36 o 
  -6  16   4        4.20        0.00    362.04 o 
  -5  16   4      655.36      575.18    310.91 o 
  -4  16   4     1545.57     1571.24    385.97 o 
  -3  16   4      547.27      468.67    308.17 o 
  -2  16   4       18.68       33.49    257.69 o 
  -1  16   4     1930.24     1805.52    276.20 o 
   0  16   4     1062.24     1050.62    267.82 o 
   1  16   4       54.09      122.52    228.47 o 
   2  16   4      420.48      477.02    294.32 o 
   3  16   4      697.34      883.36    271.22 o 
   4  16   4     1141.98     1143.31    285.14 o 
   5  16   4     1024.89     1112.70    321.13 o 
   6  16   4      890.77      947.93    323.02 o 
   7  16   4      130.63       72.14    321.93 o 
  -8  17   4     1591.11     1541.32    377.52 o 
  -7  17   4     2066.84     2386.52    390.35 o 
  -6  17   4      222.05        0.00    331.38 o 
  -5  17   4     1653.50     1257.88    358.05 o 
  -4  17   4      587.64      628.32    339.26 o 
  -3  17   4     3318.31     3995.83    412.46 o 
  -2  17   4     1370.36     1169.58    304.61 o 
  -1  17   4     3710.43     3619.24    396.66 o 
   0  17   4      423.80      210.00    297.53 o 
   1  17   4     2050.86     1838.34    331.21 o 
   2  17   4       57.89        0.00    239.65 o 
   3  17   4      601.18      469.53    315.62 o 
   4  17   4     1923.66     2476.64    393.73 o 
   5  17   4      624.15      461.76    568.95 o 
  -3  18   4       43.09        0.00    597.81 o 
  -2  18   4       36.51      206.14    441.14 o 
  -1  18   4      240.87      160.79    589.56 o 
   0  18   4      254.59        0.00    560.70 o 
 -21   1   5        6.35        0.00    322.26 o 
 -20   1   5        2.97        0.00    308.49 o 
 -19   1   5     3527.53     3865.11    357.11 o 
 -18   1   5      518.14      639.11    343.85 o 
 -17   1   5      173.67       88.20    314.81 o 
 -16   1   5        9.78        0.00    205.39 o 
 -15   1   5     8021.88     8483.11    407.55 o 
 -14   1   5      215.41      207.69    159.13 o 
 -13   1   5     2093.73     1920.83    143.61 o 
 -12   1   5       63.36       23.65    122.67 o 
 -11   1   5       79.39      120.60    106.75 o 
 -10   1   5     5732.85     5585.27    152.43 o 
  -9   1   5    27156.55    26521.93    266.24 o 
  -8   1   5       11.48        0.00     62.13 o 
  -7   1   5     6259.02     5806.34    100.05 o 
  -6   1   5    29496.82    31195.94    216.34 o 
  -5   1   5    12796.19    12348.73    118.15 o 
  -4   1   5      548.04      574.67     46.73 o 
  -3   1   5      727.48      768.47     52.95 o 
  -2   1   5   395230.94   382495.75   3781.72 o 
  -1   1   5     5099.73     5119.24    122.41 o 
   0   1   5      377.31      394.60     85.96 o 
   1   1   5     4258.43     4364.80    170.08 o 
   2   1   5    97681.88   100978.87   2525.22 o 
   3   1   5      477.40      852.05    232.94 o 
   4   1   5      309.04      159.31    142.64 o 
   5   1   5    38483.00    35479.56   1543.99 o 
   6   1   5     4576.24     4786.87    336.01 o 
   7   1   5     4510.20     4177.65    340.13 o 
   8   1   5      210.36      155.29    183.59 o 
   9   1   5    18195.47    18042.28    521.74 o 
  10   1   5     5607.47     6045.15    405.10 o 
  11   1   5       64.14        0.00    303.03 o 
  12   1   5        6.17      100.45    274.57 o 
  13   1   5       45.03        0.00    247.59 o 
  14   1   5      139.93      114.96    302.47 o 
  15   1   5     3118.08     3180.99    432.91 o 
  16   1   5       71.20        0.00    329.53 o 
  17   1   5      529.59      568.25    370.45 o 
 -20   2   5       16.79      299.06    374.54 o 
 -19   2   5      301.42      355.64    302.84 o 
 -18   2   5       89.70       22.69    329.39 o 
 -17   2   5      543.78      528.55    274.05 o 
 -16   2   5      494.79      290.71    213.68 o 
 -15   2   5        7.31       82.45    175.42 o 
 -14   2   5    19464.37    20384.81    339.23 o 
 -13   2   5      372.48      280.36    141.94 o 
 -12   2   5      260.52      100.62    122.39 o 
 -11   2   5      972.51      952.12    114.78 o 
 -10   2   5    26352.77    25987.43    281.30 o 
  -9   2   5     6016.62     5734.44    152.44 o 
  -8   2   5       65.16       29.76     80.04 o 
  -7   2   5    27502.99    27134.32    243.73 o 
  -6   2   5      116.79       90.22     73.51 o 
  -5   2   5    31373.54    31084.85    235.20 o 
  -4   2   5       66.23       81.62     59.48 o 
  -3   2   5    54953.40    54849.82    648.60 o 
  -2   2   5     6148.74     6201.60    107.59 o 
  -1   2   5    10980.52    11405.12    226.72 o 
   0   2   5       42.96        0.00     75.77 o 
   1   2   5      488.77      353.90    100.55 o 
   2   2   5       33.37        0.00    112.69 o 
   3   2   5     8693.13     8085.71    246.33 o 
   4   2   5      898.52      627.08    189.60 o 
   5   2   5    15458.11    14725.44   1265.70 o 
   6   2   5    20754.14    19989.43    428.28 o 
   7   2   5     8664.07     8460.89    337.57 o 
   8   2   5      696.82      652.42    226.84 o 
   9   2   5     1547.46     1533.56    294.78 o 
  10   2   5    19599.84    19433.61   1170.88 o 
  11   2   5      100.62      131.10    271.35 o 
  12   2   5        0.03        0.00    332.19 o 
  13   2   5      305.78      572.08    303.06 o 
  14   2   5     2477.92     2595.95    413.20 o 
  15   2   5      147.69        0.00    275.39 o 
  16   2   5        0.21      101.23    392.10 o 
  17   2   5      294.72      148.38    412.50 o 
 -20   3   5        5.53       33.62    517.41 o 
 -19   3   5      690.55     1064.40    371.28 o 
 -18   3   5      286.12       88.14    327.73 o 
 -17   3   5     1312.43     1046.61    336.01 o 
 -16   3   5       92.51      127.93    191.26 o 
 -15   3   5     3918.46     3822.18    205.53 o 
 -14   3   5      296.75      387.79    172.52 o 
 -13   3   5     6488.02     6266.60    217.60 o 
 -12   3   5       32.81        0.00    124.79 o 
 -11   3   5     1391.00     1436.83    129.06 o 
 -10   3   5      275.18      327.01    110.49 o 
  -9   3   5     7085.96     7065.21    168.47 o 
  -8   3   5     1160.41     1034.71    102.56 o 
  -7   3   5      140.39      170.98     54.59 o 
  -6   3   5     3514.68     3727.79    112.92 o 
  -5   3   5       20.42      102.84     73.75 o 
  -4   3   5     3200.90     3222.68     92.63 o 
  -3   3   5     2258.82     2229.29    113.55 o 
  -2   3   5     6360.88     6827.53    153.19 o 
  -1   3   5     9986.17    10124.41    135.08 o 
   0   3   5      691.44      751.54     81.53 o 
   1   3   5     1353.79     1107.02    107.74 o 
   2   3   5     3484.37     4091.94    226.89 o 
   3   3   5     9580.64     8724.90    346.32 o 
   4   3   5      294.75      173.56    137.30 o 
   5   3   5     1695.44     1980.12    205.39 o 
   6   3   5     1206.53     1228.36    375.18 o 
   7   3   5     3983.75     4023.78    303.03 o 
   8   3   5      139.37       84.57    184.96 o 
   9   3   5     8227.07     7611.75    919.39 o 
  10   3   5     1310.69     1532.71    250.51 o 
  11   3   5     2619.85     2369.09    344.00 o 
  12   3   5       14.69      181.82    284.01 o 
  13   3   5     2204.17     1767.29    344.36 o 
  14   3   5        0.48      105.71    267.78 o 
  15   3   5      788.98      840.21    397.54 o 
  16   3   5        9.86        0.00    282.78 o 
 -20   4   5       96.88       67.55    376.84 o 
 -19   4   5       90.72        0.00    349.25 o 
 -18   4   5      388.04      350.19    212.05 o 
 -17   4   5      815.82      676.95    213.77 o 
 -16   4   5       77.41        0.00    189.23 o 
 -15   4   5     2761.78     2604.94    203.56 o 
 -14   4   5    20341.96    20704.03    355.15 o 
 -13   4   5      193.71        1.10    148.60 o 
 -12   4   5      597.20      533.81    156.75 o 
 -11   4   5      841.10      577.93    132.97 o 
 -10   4   5    18415.29    18648.53    258.42 o 
  -9   4   5      453.75      396.82    103.15 o 
  -8   4   5      249.05      264.51     68.76 o 
  -7   4   5    24556.33    23988.98    594.26 o 
  -6   4   5     1041.33     1011.08     84.26 o 
  -5   4   5      963.46      767.55     54.43 o 
  -4   4   5      372.21      306.55     50.22 o 
  -3   4   5    35000.54    34835.41    260.82 o 
  -2   4   5     5376.91     5275.66    121.53 o 
  -1   4   5     3375.13     3600.55     81.29 o 
   0   4   5      290.38      273.20     62.56 o 
   1   4   5      277.31      238.81     71.09 o 
   2   4   5     5825.56     5289.23    144.77 o 
   3   4   5    25865.22    25513.32    380.25 o 
   4   4   5        6.75      175.24    111.59 o 
   5   4   5     8211.93     8184.09    309.94 o 
   6   4   5        9.42      345.04    221.89 o 
   7   4   5     6116.44     6114.70    303.06 o 
   8   4   5       17.81        0.00    208.90 o 
   9   4   5       29.61        0.00    224.23 o 
  10   4   5    13226.40    14183.93    467.08 o 
  11   4   5      204.65       42.68    260.07 o 
  12   4   5       35.10        0.00    274.02 o 
  13   4   5      376.66        0.00    355.61 o 
  14   4   5     3115.36     3385.79    438.79 o 
  15   4   5       76.54        0.00    284.14 o 
  16   4   5       45.36      148.75    405.19 o 
 -20   5   5      104.31      117.67    318.86 o 
 -19   5   5      418.57      559.25    251.17 o 
 -18   5   5       60.19       87.30    231.43 o 
 -17   5   5     3644.18     3801.42    314.89 o 
 -16   5   5       63.05        0.00    163.97 o 
 -15   5   5        1.72       18.74    169.23 o 
 -14   5   5       28.35        0.00    175.13 o 
 -13   5   5     9348.53     9446.93    266.17 o 
 -12   5   5     1009.86      647.39    161.82 o 
 -11   5   5     6421.20     6699.99    216.96 o 
 -10   5   5     6870.01     6298.00    150.59 o 
  -9   5   5     1442.39     1487.40    103.64 o 
  -8   5   5      117.70      124.94     79.76 o 
  -7   5   5    11966.64    12069.69    352.78 o 
  -6   5   5    17814.44    18570.47    172.26 o 
  -5   5   5      977.91      931.60    121.20 o 
  -4   5   5     2180.18     2110.23     73.07 o 
  -3   5   5     8005.13     8087.19    145.81 o 
  -2   5   5     1433.70     2185.60     97.26 o 
  -1   5   5     3574.15     3495.89     82.29 o 
   0   5   5        6.41       17.97     67.62 o 
   1   5   5     5740.07     5606.13    111.07 o 
   2   5   5     2557.26     2137.72     91.82 o 
   3   5   5    14071.91    14202.40    372.52 o 
   4   5   5      324.04      461.63    133.66 o 
   5   5   5     1681.90     1615.68    139.20 o 
   6   5   5     2366.84     2369.40    169.33 o 
   7   5   5    18605.93    18529.81    508.76 o 
   8   5   5      309.67      225.93    213.51 o 
   9   5   5     1129.58     1289.46    299.21 o 
  10   5   5     1706.96     1221.00    276.15 o 
  11   5   5     3850.97     3852.73    391.67 o 
  12   5   5      187.01      172.59    276.64 o 
  13   5   5     5074.03     4787.45    562.76 o 
  14   5   5      242.62      131.08    326.66 o 
  15   5   5       51.20        0.00    323.52 o 
  16   5   5       39.68      167.35    406.48 o 
 -19   6   5       10.02        0.00    248.79 o 
 -18   6   5       73.50       50.80    238.77 o 
 -17   6   5       37.23        0.00    249.50 o 
 -16   6   5       96.90      268.74    222.76 o 
 -15   6   5     1704.17     1741.95    200.35 o 
 -14   6   5     3412.89     3587.51    215.61 o 
 -13   6   5     1818.41     2151.57    283.85 o 
 -12   6   5      470.41      570.11    169.01 o 
 -11   6   5     4786.88     4680.47    189.06 o 
 -10   6   5       88.05       19.83    129.67 o 
  -9   6   5     4615.05     4462.91    136.29 o 
  -8   6   5      801.11      662.77     96.23 o 
  -7   6   5       45.79      110.46    117.31 o 
  -6   6   5    22044.30    22035.53    332.97 o 
  -5   6   5    16540.47    17390.57    235.47 o 
  -4   6   5      310.48      253.29     80.22 o 
  -3   6   5     5561.46     5398.25    153.53 o 
  -2   6   5    10307.27    10422.25    199.35 o 
  -1   6   5    19340.97    19715.18    176.22 o 
   0   6   5      834.80      884.26     79.93 o 
   1   6   5     2495.40     2520.81     96.74 o 
   2   6   5     5392.69     5462.57    258.52 o 
   3   6   5     9742.23    10078.00    222.47 o 
   4   6   5      691.13      677.58    124.76 o 
   5   6   5      389.87      386.60    140.46 o 
   6   6   5     5314.01     5315.26    437.98 o 
   7   6   5        4.29       33.87    160.37 o 
   8   6   5     1809.68     1983.34    173.89 o 
   9   6   5     2774.79     2667.34    231.41 o 
  10   6   5       93.23      120.19    220.62 o 
  11   6   5     3395.28     3547.02    492.68 o 
  12   6   5       94.57       46.90    247.59 o 
  13   6   5     2356.27     2351.25    371.05 o 
  14   6   5      245.51      346.69    331.85 o 
  15   6   5     1186.53     1115.57    369.32 o 
  16   6   5       10.72        0.00    410.56 o 
 -19   7   5      201.36        0.00    248.57 o 
 -18   7   5     1085.37     1395.02    271.27 o 
 -17   7   5     2693.81     2604.06    303.05 o 
 -16   7   5        3.42        0.00    195.24 o 
 -15   7   5      131.10       91.79    210.21 o 
 -14   7   5      428.86      482.89    374.00 o 
 -13   7   5     3294.34     2806.92    194.71 o 
 -12   7   5     1725.95     1890.19    186.91 o 
 -11   7   5     4322.59     4513.06    218.39 o 
 -10   7   5     9815.00    10128.15    520.69 o 
  -9   7   5      275.58      321.77    135.35 o 
  -8   7   5     1654.02     1534.95    115.98 o 
  -7   7   5     7454.75     7051.82    181.64 o 
  -6   7   5    24461.29    24363.14    366.57 o 
  -5   7   5       15.56        0.00    129.24 o 
  -4   7   5      336.84      465.81     91.65 o 
  -3   7   5      350.16      371.94     93.28 o 
  -2   7   5     5626.85     6383.94    131.65 o 
  -1   7   5      420.63      372.73     90.67 o 
   0   7   5      299.53      347.84    134.43 o 
   1   7   5     5289.46     4835.96    160.25 o 
   2   7   5     2973.81     3178.85    159.48 o 
   3   7   5      514.18      450.51    135.01 o 
   4   7   5       52.74       17.48    132.54 o 
   5   7   5       19.56       14.95    130.13 o 
   6   7   5    18108.32    18195.43    364.78 o 
   7   7   5     9671.01     9852.11    278.79 o 
   8   7   5      622.19      675.12    203.28 o 
   9   7   5        8.49        0.00    172.40 o 
  10   7   5     5164.72     4850.10    264.05 o 
  11   7   5     1952.74     1885.22    290.02 o 
  12   7   5       81.27      344.41    251.71 o 
  13   7   5     1710.84     1456.32    260.52 o 
  14   7   5      792.15      831.60    247.19 o 
  15   7   5      118.49        0.00    254.97 o 
 -19   8   5        0.44      112.78    378.57 o 
 -18   8   5      139.58       87.18    267.67 o 
 -17   8   5      659.19      950.83    365.44 o 
 -16   8   5      267.43      280.64    278.29 o 
 -15   8   5       43.29       10.28    220.54 o 
 -14   8   5       51.18       56.17    220.84 o 
 -13   8   5     2295.99     2354.89    216.37 o 
 -12   8   5        4.54       75.52    162.89 o 
 -11   8   5     1802.19     2026.72    192.45 o 
 -10   8   5      846.81      818.63    157.00 o 
  -9   8   5     1166.96      999.04    168.06 o 
  -8   8   5      248.09      102.64    103.07 o 
  -7   8   5     5607.37     5321.40    150.45 o 
  -6   8   5     2767.33     2857.19    134.08 o 
  -5   8   5     2066.46     1908.11    131.68 o 
  -4   8   5     2737.85     2705.28    176.51 o 
  -3   8   5      160.58       48.26    109.26 o 
  -2   8   5      635.29      619.47    102.06 o 
  -1   8   5     5150.74     4935.44    171.85 o 
   0   8   5     5291.42     5306.22    159.58 o 
   1   8   5     6507.89     6536.62    179.04 o 
   2   8   5      582.63      494.80    139.59 o 
   3   8   5        8.15        0.00    124.19 o 
   4   8   5        2.77        0.00    142.19 o 
   5   8   5     2132.33     2245.45    170.03 o 
   6   8   5       45.65        0.00    160.83 o 
   7   8   5     3290.42     3363.05    205.98 o 
   8   8   5      744.58      793.49    197.48 o 
   9   8   5      128.30      140.46    166.34 o 
  10   8   5      103.60       63.20    187.13 o 
  11   8   5     2378.06     2662.96    266.18 o 
  12   8   5       98.22      278.73    250.36 o 
  13   8   5      396.21      484.67    297.02 o 
  14   8   5       22.82        0.00    301.43 o 
  15   8   5      661.92      367.13    347.75 o 
 -18   9   5      749.62      903.58    298.80 o 
 -17   9   5     1016.02     1030.56    374.40 o 
 -16   9   5       36.61      334.93    292.04 o 
 -15   9   5      108.15      154.61    335.26 o 
 -14   9   5      120.05       71.59    258.54 o 
 -13   9   5      144.90      300.77    307.30 o 
 -12   9   5        1.74        0.00    303.03 o 
 -11   9   5     1544.46     1397.10    239.86 o 
 -10   9   5     5784.78     6503.17    371.56 o 
  -9   9   5       93.97       88.74    186.31 o 
  -8   9   5      976.53     1039.90    216.93 o 
  -7   9   5      907.32      892.29    137.61 o 
  -6   9   5    15464.74    15353.49    506.26 o 
  -5   9   5     2479.51     2418.12    177.32 o 
  -4   9   5     2137.40     2156.86    199.39 o 
  -3   9   5    11798.28    11471.24    276.71 o 
  -2   9   5     8043.43     7499.23    238.51 o 
  -1   9   5     7051.82     6810.62    252.99 o 
   0   9   5        9.45        0.00    106.23 o 
   1   9   5    35192.80    34851.23    369.95 o 
   2   9   5    13023.56    13518.53    254.28 o 
   3   9   5       56.08      133.66    150.54 o 
   4   9   5      444.43      452.80    161.26 o 
   5   9   5     7771.47     8272.36    254.41 o 
   6   9   5    16258.18    16909.84    637.92 o 
   7   9   5     2089.39     2006.97    199.28 o 
   8   9   5        2.32       75.14    188.63 o 
   9   9   5       91.14       39.24    200.15 o 
  10   9   5     2301.73     2426.69    273.74 o 
  11   9   5      383.26      515.03    209.20 o 
  12   9   5      166.80      420.28    232.85 o 
  13   9   5        5.13        0.00    262.46 o 
  14   9   5      628.44      505.73    283.76 o 
 -17  10   5      109.62      143.74    311.83 o 
 -16  10   5       48.76       45.07    359.96 o 
 -15  10   5      936.11      921.07    274.93 o 
 -14  10   5        0.27      122.33    329.08 o 
 -13  10   5       53.57        0.00    258.32 o 
 -12  10   5        5.29      199.91    252.21 o 
 -11  10   5      204.50       34.48    294.62 o 
 -10  10   5      364.84      293.59    219.50 o 
  -9  10   5       10.59        0.00    227.25 o 
  -8  10   5       95.98        0.00    176.35 o 
  -7  10   5      679.08      895.28    219.06 o 
  -6  10   5     6819.24     6812.86    266.90 o 
  -5  10   5      377.53      225.80    172.22 o 
  -4  10   5     2021.43     2004.92    201.01 o 
  -3  10   5      379.51      358.14    161.30 o 
  -2  10   5      484.25      382.35    183.56 o 
  -1  10   5       68.37        0.00    160.93 o 
   0  10   5     5260.96     4821.06    240.68 o 
   1  10   5     6464.17     6478.01    257.82 o 
   2  10   5     7941.59     7895.39    288.22 o 
   3  10   5      677.06      698.22    203.83 o 
   4  10   5      680.08      490.00    211.58 o 
   5  10   5      185.03       61.55    179.96 o 
   6  10   5     5968.67     6001.11    322.53 o 
   7  10   5      383.82      470.21    190.74 o 
   8  10   5      125.09       19.84    192.15 o 
   9  10   5     2226.26     2362.01    255.45 o 
  10  10   5      631.50      227.81    191.05 o 
  11  10   5       31.71      108.27    248.07 o 
  12  10   5       64.90        0.00    255.43 o 
  13  10   5      342.18      240.65    234.40 o 
 -17  11   5      188.59      152.58    330.68 o 
 -16  11   5      574.84      333.22    379.43 o 
 -15  11   5      382.47      495.89    276.21 o 
 -14  11   5       47.00        0.00    340.46 o 
 -13  11   5      308.67      183.75    277.15 o 
 -12  11   5     2321.64     2260.64    292.33 o 
 -11  11   5     1117.81     1087.89    293.36 o 
 -10  11   5     1243.48     1405.80    259.44 o 
  -9  11   5     1636.03     1822.57    331.74 o 
  -8  11   5       46.42        0.00    285.05 o 
  -7  11   5     2108.14     1876.81    219.46 o 
  -6  11   5     7346.22     7163.63    581.32 o 
  -5  11   5     5276.14     5186.86    437.21 o 
  -4  11   5     1233.93     1156.98    259.74 o 
  -3  11   5      156.01       49.72    172.95 o 
  -2  11   5    11505.94    11270.45    312.74 o 
  -1  11   5     2056.60     1735.59    225.97 o 
   0  11   5        0.12       20.41    181.90 o 
   1  11   5    11982.02    12013.26    540.45 o 
   2  11   5     4034.72     4078.10    274.37 o 
   3  11   5      730.94      899.01    196.82 o 
   4  11   5      157.30        6.87    174.08 o 
   5  11   5    12571.65    12342.71    374.04 o 
   6  11   5     1206.62     1229.07    277.21 o 
   7  11   5     1199.62     1275.85    227.51 o 
   8  11   5      582.79      700.33    298.02 o 
   9  11   5     1317.63     1202.72    256.03 o 
  10  11   5       36.93        0.00    253.60 o 
  11  11   5      388.16      170.74    255.13 o 
  12  11   5     1150.04     1289.70    285.09 o 
  13  11   5        4.39        0.00    287.84 o 
 -16  12   5       25.26        0.00    397.85 o 
 -15  12   5      773.42      725.25    292.45 o 
 -14  12   5      785.14      782.24    374.49 o 
 -13  12   5      278.28      316.89    307.00 o 
 -12  12   5       26.66        0.00    334.69 o 
 -11  12   5     2511.19     2433.51    371.99 o 
 -10  12   5     3028.04     3383.75    349.25 o 
  -9  12   5      863.28      531.46    366.93 o 
  -8  12   5       37.42       96.92    267.67 o 
  -7  12   5      488.41      474.33    229.74 o 
  -6  12   5     7211.86     7078.86    383.17 o 
  -5  12   5     5236.66     5188.91    382.14 o 
  -4  12   5       44.53        0.00    191.72 o 
  -3  12   5     1373.30     1223.69    227.50 o 
  -2  12   5     1746.68     1656.55    216.43 o 
  -1  12   5       82.42        0.00    209.40 o 
   0  12   5      533.90      220.64    222.99 o 
   1  12   5     4374.77     4149.38    254.67 o 
   2  12   5     4793.43     4953.50    289.08 o 
   3  12   5      262.19      138.34    196.49 o 
   4  12   5       47.93       25.63    199.66 o 
   5  12   5      410.48       26.46    232.22 o 
   6  12   5     8062.61     8187.67    385.73 o 
   7  12   5      387.43      273.92    284.96 o 
   8  12   5      143.13        0.00    295.41 o 
   9  12   5      927.88     1353.88    342.85 o 
  10  12   5     1121.53     1196.70    296.07 o 
  11  12   5      654.55      720.94    302.19 o 
  12  12   5       50.22      233.12    295.64 o 
 -15  13   5      571.74      545.23    400.71 o 
 -14  13   5       33.69       21.76    322.62 o 
 -13  13   5      329.16      154.49    370.87 o 
 -12  13   5     1508.39     1412.39    387.82 o 
 -11  13   5      107.88        0.00    284.04 o 
 -10  13   5       99.49       11.16    293.75 o 
  -9  13   5     2599.11     2990.54    388.92 o 
  -8  13   5      242.03      200.64    328.52 o 
  -7  13   5     1490.89     1331.69    290.88 o 
  -6  13   5      667.89      759.46    286.61 o 
  -5  13   5      566.21      776.80    279.96 o 
  -4  13   5      218.35      259.74    234.01 o 
  -3  13   5     4886.63     5404.32    301.00 o 
  -2  13   5     2044.88     1866.34    253.57 o 
  -1  13   5      557.64      618.63    199.69 o 
   0  13   5        0.77        0.00    203.19 o 
   1  13   5        3.07        0.00    210.46 o 
   2  13   5       61.12       11.00    241.16 o 
   3  13   5      633.76      484.46    227.87 o 
   4  13   5       51.64        0.00    228.75 o 
   5  13   5     2988.67     3292.07    301.83 o 
   6  13   5     1059.84     1138.79    242.26 o 
   7  13   5      421.66      293.93    294.76 o 
   8  13   5      542.47      742.30    283.07 o 
   9  13   5      697.35      593.19    305.97 o 
  10  13   5      312.56      580.60    310.77 o 
  11  13   5      423.92      447.82    438.84 o 
 -13  14   5        7.50       83.46    391.07 o 
 -12  14   5       86.53      216.70    379.38 o 
 -11  14   5      469.39      527.18    412.28 o 
 -10  14   5     2784.24     2983.50    616.36 o 
  -9  14   5     1842.17     1898.58    340.94 o 
  -8  14   5       44.74        0.00    330.84 o 
  -7  14   5     1462.71     1742.51    367.18 o 
  -6  14   5     2708.24     2706.96    381.36 o 
  -5  14   5     4489.40     4664.19    412.66 o 
  -4  14   5      525.36      822.66    297.57 o 
  -3  14   5     1180.76     1362.10    360.75 o 
  -2  14   5      339.02        0.00    205.32 o 
  -1  14   5     1664.79     1917.41    273.12 o 
   0  14   5     1234.31     1468.82    232.82 o 
   1  14   5     1701.86     1363.11    240.39 o 
   2  14   5     1496.46     1660.88    262.66 o 
   3  14   5      112.24      202.25    218.41 o 
   4  14   5       70.89        0.00    268.05 o 
   5  14   5     2313.34     2174.18    293.27 o 
   6  14   5     3712.19     3282.70    316.06 o 
   7  14   5      151.97      134.91    226.09 o 
   8  14   5       75.26       43.16    256.23 o 
   9  14   5       92.41        0.00    342.81 o 
 -12  15   5       50.21        0.00    388.22 o 
 -11  15   5       74.58       40.38    286.12 o 
 -10  15   5       68.29      202.84    327.73 o 
  -9  15   5       74.74       21.26    361.31 o 
  -8  15   5      104.71       38.33    307.99 o 
  -7  15   5       18.07      100.13    351.58 o 
  -6  15   5      338.63      202.21    288.94 o 
  -5  15   5        1.56      125.88    304.07 o 
  -4  15   5        4.63        0.00    343.39 o 
  -3  15   5      549.41      487.35    349.76 o 
  -2  15   5      850.02      733.44    310.46 o 
  -1  15   5      438.90      472.37    224.55 o 
   0  15   5       11.47        0.00    264.13 o 
   1  15   5      204.68      136.55    237.23 o 
   2  15   5      117.75       21.18    244.56 o 
   3  15   5      201.52      183.57    256.64 o 
   4  15   5        1.05        0.00    249.52 o 
   5  15   5      194.35       71.06    242.57 o 
   6  15   5      306.22      327.00    274.62 o 
   7  15   5        8.07        0.00    314.43 o 
   8  15   5        6.50        0.00    587.50 o 
 -10  16   5      789.62      445.18    403.17 o 
  -9  16   5     1718.37     2189.58    377.65 o 
  -8  16   5      440.97      572.44    297.18 o 
  -7  16   5     1310.97     1408.61    313.77 o 
  -6  16   5      353.53      205.54    376.03 o 
  -5  16   5     3167.26     3113.80    382.78 o 
  -4  16   5       84.93       45.43    360.92 o 
  -3  16   5     1596.61     1348.27    391.45 o 
  -2  16   5        8.34        0.00    300.15 o 
  -1  16   5     2141.92     2235.72    361.58 o 
   0  16   5     1236.57     1010.40    300.57 o 
   1  16   5     1160.64      929.25    275.81 o 
   2  16   5      722.33      367.70    297.27 o 
   3  16   5     1193.48     1017.82    315.94 o 
   4  16   5       25.42        0.00    302.96 o 
   5  16   5     1556.91     2029.73    351.67 o 
   6  16   5     1555.93     1308.46    342.25 o 
  -7  17   5      253.15      314.52    347.27 o 
  -6  17   5      415.80      243.07    299.36 o 
  -5  17   5        6.73        0.00    330.37 o 
  -4  17   5       25.50        0.00    285.05 o 
  -3  17   5      103.80       81.23    383.89 o 
  -2  17   5     1383.77     1057.93    403.68 o 
  -1  17   5       22.95      108.33    390.12 o 
   0  17   5      145.56      322.50    392.75 o 
   1  17   5        8.12        0.00    270.33 o 
   2  17   5      706.27      750.85    322.74 o 
   3  17   5       32.08      151.83    282.46 o 
 -21   0   6       46.10       24.74    531.84 o 
 -20   0   6      125.12       90.70    379.30 o 
 -19   0   6     2209.42     2424.22    552.46 o 
 -18   0   6      143.55       70.09    325.70 o 
 -17   0   6     4538.76     4712.38    465.88 o 
 -16   0   6      537.79      645.24    261.42 o 
 -15   0   6    17386.99    17632.10    483.70 o 
 -14   0   6       19.51        0.00    248.63 o 
 -13   0   6     2397.99     2270.35    222.66 o 
 -12   0   6     6432.62     5802.24    209.25 o 
 -11   0   6     9872.38    10052.13    238.04 o 
 -10   0   6      918.52      826.46    114.62 o 
  -9   0   6    10941.29    10510.07    203.97 o 
  -8   0   6    29168.82    27995.85    544.64 o 
  -7   0   6     3534.97     3052.67    132.71 o 
  -6   0   6       25.52        1.69     83.17 o 
  -5   0   6    11354.37    11175.59    177.86 o 
  -4   0   6     3480.03     3706.86    116.84 o 
  -3   0   6     2086.73     2034.22     95.20 o 
  -2   0   6      128.49      243.74    197.90 o 
  -1   0   6      501.46      461.76    152.54 o 
   0   0   6     7763.88     7111.86    284.47 o 
   1   0   6     1074.18      907.02    189.65 o 
   2   0   6       24.16       90.70    214.39 o 
   3   0   6      501.93      420.53    173.16 o 
   4   0   6    23917.39    23508.30    626.67 o 
   5   0   6    16152.04    16334.60    540.09 o 
   6   0   6     1312.67     1315.18    272.11 o 
   7   0   6     3081.89     2461.32    391.67 o 
   8   0   6     2516.90     2057.28    461.76 o 
   9   0   6    30104.05    30187.26    940.00 o 
  10   0   6     1419.33     1137.90    371.05 o 
  11   0   6      927.58      202.02    470.00 o 
  12   0   6     1575.59      952.37    395.79 o 
  13   0   6     1057.19      680.26    519.47 o 
  14   0   6        6.21      305.09    531.84 o 
  15   0   6      351.93      383.42    552.46 o 
  16   0   6     3965.79     3191.06    544.21 o 
 -21   1   6       42.69      196.56    323.52 o 
 -20   1   6      270.31      378.70    362.24 o 
 -19   1   6      136.91        0.00    246.22 o 
 -18   1   6        2.95      120.92    268.91 o 
 -17   1   6      284.25       42.39    251.26 o 
 -16   1   6      727.74      694.25    199.98 o 
 -15   1   6       28.95      167.55    179.80 o 
 -14   1   6      170.58       58.65    119.62 o 
 -13   1   6       48.38        0.00    129.08 o 
 -12   1   6     5117.89     4692.03    158.27 o 
 -11   1   6       52.96        0.00     92.47 o 
 -10   1   6      119.09      216.97     98.09 o 
  -9   1   6     2767.15     2724.93     99.34 o 
  -8   1   6      313.77      303.79     69.37 o 
  -7   1   6     6125.92     5907.43    101.74 o 
  -6   1   6       10.88       32.20     57.21 o 
  -5   1   6    21066.83    20820.99    170.86 o 
  -4   1   6      419.01      299.31     54.11 o 
  -3   1   6    22238.79    22213.49    251.06 o 
  -2   1   6      456.41      385.96     71.70 o 
  -1   1   6    10862.37    10994.98    182.51 o 
   0   1   6     8029.67     7752.58    202.92 o 
   1   1   6      210.24      293.13    147.03 o 
   2   1   6      285.01      228.98    169.04 o 
   3   1   6      138.51       38.98    171.25 o 
   4   1   6     7247.10     6421.52    276.90 o 
   5   1   6     3488.39     3535.99    236.70 o 
   6   1   6      280.11      498.03    237.26 o 
   7   1   6     1235.62     1070.37    272.29 o 
   8   1   6      156.98       47.95    224.23 o 
   9   1   6      113.06      135.66    237.70 o 
  10   1   6      144.12        0.00    329.26 o 
  11   1   6      521.57      446.92    297.94 o 
  12   1   6     3886.48     3616.82    405.73 o 
  13   1   6      154.33      146.22    304.06 o 
  14   1   6        0.08      163.46    315.38 o 
  15   1   6      178.12        0.00    319.63 o 
  16   1   6      503.43      271.09    344.51 o 
 -21   2   6       61.10      235.82    387.60 o 
 -20   2   6      355.60      384.92    317.97 o 
 -19   2   6     1277.36     1158.51    367.32 o 
 -18   2   6        3.20       64.25    266.94 o 
 -17   2   6      108.33       88.56    253.01 o 
 -16   2   6      781.35      918.26    161.05 o 
 -15   2   6     6643.76     6908.40    262.61 o 
 -14   2   6       34.49        0.00    126.70 o 
 -13   2   6       51.26        0.00    127.94 o 
 -12   2   6     2472.45     2143.52    147.98 o 
 -11   2   6     2099.12     1911.78    129.72 o 
 -10   2   6      719.71      738.89    110.49 o 
  -9   2   6     6532.65     6346.53    150.75 o 
  -8   2   6    41178.75    43172.02    431.45 o 
  -7   2   6     2085.17     1951.40    104.58 o 
  -6   2   6     1123.30     1048.80     82.00 o 
  -5   2   6     8340.45     8208.59    164.91 o 
  -4   2   6    30850.13    33398.65    482.40 o 
  -3   2   6      965.19      795.68     76.28 o 
  -2   2   6     1001.01     1033.05     72.44 o 
  -1   2   6     2437.40     2543.54    115.43 o 
   0   2   6       55.53      148.66     90.37 o 
   1   2   6       84.77       28.86    110.78 o 
   2   2   6       53.98        0.00    120.33 o 
   3   2   6     8957.58     8692.71    272.57 o 
   4   2   6      933.12      749.32    160.83 o 
   5   2   6     5431.14     5036.27    260.36 o 
   6   2   6     1214.45      914.24    210.95 o 
   7   2   6      205.42      102.62    204.79 o 
   8   2   6       83.39      282.11    228.46 o 
   9   2   6    10934.79    10825.78    783.34 o 
  10   2   6      325.47      282.41    300.27 o 
  11   2   6        3.49        0.00    418.47 o 
  12   2   6      138.76      305.56    354.37 o 
  13   2   6      405.36      290.59    313.03 o 
  14   2   6       15.67        0.37    372.85 o 
  15   2   6      138.72      192.74    291.48 o 
  16   2   6     1419.60     1140.13    431.34 o 
 -20   3   6     1490.04     1610.50    401.80 o 
 -19   3   6      389.12      545.74    356.68 o 
 -18   3   6      136.95        0.00    318.73 o 
 -17   3   6      716.63      588.43    254.92 o 
 -16   3   6      167.10       77.41    172.55 o 
 -15   3   6       25.16        0.00    169.28 o 
 -14   3   6      101.33        0.00    162.34 o 
 -13   3   6       42.62        0.00    121.51 o 
 -12   3   6    15985.75    15713.63    257.29 o 
 -11   3   6      242.21      140.81    123.01 o 
 -10   3   6       63.69        0.00    103.97 o 
  -9   3   6     2238.14     2158.98    117.27 o 
  -8   3   6     1506.96     1229.91     99.70 o 
  -7   3   6    13299.51    12664.12    176.28 o 
  -6   3   6       38.65       31.18     75.85 o 
  -5   3   6    38462.82    37211.73    376.99 o 
  -4   3   6     3749.89     3774.05     94.20 o 
  -3   3   6    56601.19    56067.23    367.45 o 
  -2   3   6     2183.26     2183.34     94.62 o 
  -1   3   6    26750.33    27537.79    637.17 o 
   0   3   6    26223.06    27127.23    546.28 o 
   1   3   6     1929.93     1780.69    125.30 o 
   2   3   6      917.48      999.43    126.42 o 
   3   3   6      742.97      974.63    184.28 o 
   4   3   6    36715.31    33817.48   2079.96 o 
   5   3   6    12289.20    12334.56    362.52 o 
   6   3   6       68.26        0.00    188.20 o 
   7   3   6     4051.66     4088.10    311.68 o 
   8   3   6       73.79      210.75    224.94 o 
   9   3   6      941.14      870.09    263.31 o 
  10   3   6       22.17        0.00    305.73 o 
  11   3   6       84.79      205.13    264.16 o 
  12   3   6    10056.15    10271.19    518.61 o 
  13   3   6      707.59      747.60    382.70 o 
  14   3   6        8.25        0.00    317.82 o 
  15   3   6      120.56        3.94    394.95 o 
  16   3   6     1470.60     1026.65    327.96 o 
 -20   4   6      864.64     1037.98    333.80 o 
 -19   4   6      227.49      102.59    293.21 o 
 -18   4   6       68.67        0.00    230.97 o 
 -17   4   6     4133.50     4007.24    254.92 o 
 -16   4   6      322.22      319.06    181.03 o 
 -15   4   6       31.05      127.95    167.60 o 
 -14   4   6       53.34        0.00    156.65 o 
 -13   4   6     5100.98     5287.21    218.90 o 
 -12   4   6       14.58        0.00    126.26 o 
 -11   4   6        1.91        0.00    118.86 o 
 -10   4   6      237.86      149.35     80.81 o 
  -9   4   6     2547.21     2291.26    145.20 o 
  -8   4   6     9134.53     9000.63    174.48 o 
  -7   4   6     1841.45     1858.91    107.48 o 
  -6   4   6     1407.06     1320.42     93.22 o 
  -5   4   6      238.04      186.27     83.31 o 
  -4   4   6    96799.40   101208.64   1212.20 o 
  -3   4   6     6606.66     6725.63    172.48 o 
  -2   4   6     6082.72     5836.72    238.03 o 
  -1   4   6     6844.58     6820.60    208.35 o 
   0   4   6    83018.74    92809.13   2546.33 o 
   1   4   6      450.48      406.21     92.14 o 
   2   4   6      123.24      116.31    108.41 o 
   3   4   6    27199.00    27887.32    730.62 o 
   4   4   6    24230.47    25099.90   1493.54 o 
   5   4   6     1877.12     1752.79    238.28 o 
   6   4   6      176.03      291.39    239.72 o 
   7   4   6    20931.92    21203.84    863.73 o 
   8   4   6     6142.60     5762.53    455.57 o 
   9   4   6      144.26        0.00    209.35 o 
  10   4   6       34.56      157.09    307.99 o 
  11   4   6     3821.63     3710.67    355.04 o 
  12   4   6     1143.79      674.91    292.95 o 
  13   4   6      144.68      122.79    274.10 o 
  14   4   6       44.44      143.07    389.76 o 
  15   4   6      178.24       60.48    332.39 o 
  16   4   6       51.27       92.90    359.56 o 
 -20   5   6     1088.69     1401.19    393.66 o 
 -19   5   6      143.45        0.00    339.74 o 
 -18   5   6      454.71      256.34    234.45 o 
 -17   5   6       60.01       33.19    188.23 o 
 -16   5   6     1589.02     1676.01    193.83 o 
 -15   5   6      470.02      307.94    174.09 o 
 -14   5   6      571.70      412.41    168.78 o 
 -13   5   6     4760.27     4991.65    222.15 o 
 -12   5   6      567.00      647.48    169.40 o 
 -11   5   6     1735.89     1635.45    131.61 o 
 -10   5   6      133.23      139.60    108.51 o 
  -9   5   6     5598.08     5332.95    168.00 o 
  -8   5   6       15.59       59.65     67.61 o 
  -7   5   6     4025.91     4002.39    132.45 o 
  -6   5   6      202.87      180.16     57.41 o 
  -5   5   6     2470.98     2844.31     95.69 o 
  -4   5   6    10079.07     9254.36    166.62 o 
  -3   5   6    13208.52    13353.53    186.67 o 
  -2   5   6      782.32      794.70    126.75 o 
  -1   5   6     2227.70     2157.72    127.96 o 
   0   5   6      549.96      870.99     82.10 o 
   1   5   6      460.24      563.52     84.66 o 
   2   5   6      425.27      404.24     87.60 o 
   3   5   6     5154.28     5369.28    174.25 o 
   4   5   6    23637.94    24229.93   1218.12 o 
   5   5   6     6258.74     6653.86    320.77 o 
   6   5   6      841.09      850.60    211.42 o 
   7   5   6     1559.17     1292.42    243.10 o 
   8   5   6     4919.66     5342.09    361.58 o 
   9   5   6       51.31      152.69    248.23 o 
  10   5   6      665.68      570.83    271.07 o 
  11   5   6     1055.64      798.47    289.00 o 
  12   5   6      340.15      322.90    292.85 o 
  13   5   6      496.66      158.12    382.14 o 
  14   5   6       68.29        0.00    386.12 o 
  15   5   6      419.13      425.93    422.00 o 
 -20   6   6      276.01      346.32    581.32 o 
 -19   6   6      243.90        0.00    267.03 o 
 -18   6   6       27.10        0.00    228.13 o 
 -17   6   6     5766.27     5971.81    333.53 o 
 -16   6   6      283.83      196.37    183.27 o 
 -15   6   6       11.52        0.00    174.55 o 
 -14   6   6      744.68      795.01    188.90 o 
 -13   6   6     5769.03     5982.87    229.67 o 
 -12   6   6       47.84       51.14    146.87 o 
 -11   6   6     2964.45     2792.40    181.35 o 
 -10   6   6     3543.44     3135.84    172.77 o 
  -9   6   6      318.31      343.55    112.64 o 
  -8   6   6     1901.78     1601.85     89.05 o 
  -7   6   6    22919.67    22736.73    200.87 o 
  -6   6   6      314.64      173.38     74.99 o 
  -5   6   6       74.19        0.00     63.48 o 
  -4   6   6    34923.39    36249.54    340.40 o 
  -3   6   6     7437.99     7261.99    157.38 o 
  -2   6   6      164.29      146.02     88.20 o 
  -1   6   6       45.70      104.73     70.00 o 
   0   6   6   124276.48   132849.20   1256.19 o 
   1   6   6     4100.52     4217.33    116.96 o 
   2   6   6       54.64        9.03     85.45 o 
   3   6   6    10629.26    10850.94    255.29 o 
   4   6   6    31240.45    31705.78    970.57 o 
   5   6   6     2678.20     2686.28    215.42 o 
   6   6   6        1.94       42.72    133.47 o 
   7   6   6    28838.40    30805.65    658.85 o 
   8   6   6     1068.62      970.39    201.85 o 
   9   6   6       21.54        4.62    193.46 o 
  10   6   6      529.26      745.52    234.02 o 
  11   6   6     7546.53     7568.69    715.40 o 
  12   6   6      322.01      328.06    356.68 o 
  13   6   6      951.72     1100.10    381.77 o 
  14   6   6      310.11       84.50    402.09 o 
  15   6   6      505.59        0.00    418.53 o 
 -19   7   6        4.31      173.06    350.53 o 
 -18   7   6      236.20       96.86    336.25 o 
 -17   7   6        5.14        0.00    266.53 o 
 -16   7   6     1658.06     1794.75    269.08 o 
 -15   7   6      377.39      409.46    214.80 o 
 -14   7   6      421.10      519.83    186.20 o 
 -13   7   6     5861.27     6361.82    245.09 o 
 -12   7   6     4993.53     4842.77    233.45 o 
 -11   7   6      381.66      436.25    187.68 o 
 -10   7   6      280.77      233.46    143.20 o 
  -9   7   6    18585.65    18376.44    440.95 o 
  -8   7   6     5556.49     5686.65    175.59 o 
  -7   7   6      576.09      432.30     98.30 o 
  -6   7   6      681.72      676.91     91.82 o 
  -5   7   6     8546.44     8431.67    192.59 o 
  -4   7   6     9545.47     9645.09    187.57 o 
  -3   7   6      666.83      581.18    106.89 o 
  -2   7   6      338.18      410.00    109.72 o 
  -1   7   6     3678.25     3506.59    102.61 o 
   0   7   6    13023.81    12713.48    166.81 o 
   1   7   6      510.66      478.63     94.26 o 
   2   7   6      592.36      691.11    115.93 o 
   3   7   6     1786.47     1743.12    157.55 o 
   4   7   6     2814.55     3153.76    169.29 o 
   5   7   6       12.35        0.00    132.63 o 
   6   7   6      726.20      746.36    170.99 o 
   7   7   6      309.10      339.83    183.16 o 
   8   7   6    16454.74    17333.55    435.60 o 
   9   7   6      564.98      391.46    251.16 o 
  10   7   6     1084.10     1108.36    278.31 o 
  11   7   6      505.92      788.68    303.87 o 
  12   7   6     3774.23     3611.70    296.70 o 
  13   7   6      140.72        0.00    299.68 o 
  14   7   6        0.30        0.00    302.90 o 
 -19   8   6      602.88      730.94    328.03 o 
 -18   8   6       11.34       20.02    352.17 o 
 -17   8   6     2092.97     2393.56    378.45 o 
 -16   8   6     2861.37     2992.66    307.55 o 
 -15   8   6     1426.82     1284.19    288.13 o 
 -14   8   6       13.14        8.53    214.26 o 
 -13   8   6     3017.63     3161.11    400.62 o 
 -12   8   6      824.39      748.04    201.80 o 
 -11   8   6     8549.48     8634.90    573.74 o 
 -10   8   6      552.18      563.23    182.67 o 
  -9   8   6      191.66       78.47    189.63 o 
  -8   8   6     1220.67     1229.87    170.44 o 
  -7   8   6    14065.91    14829.83    458.68 o 
  -6   8   6     1145.54     1007.26    163.25 o 
  -5   8   6       13.94        0.00    133.17 o 
  -4   8   6     1242.04     1272.36    152.19 o 
  -3   8   6      116.26      134.47    128.16 o 
  -2   8   6     1607.60     1635.95    159.29 o 
  -1   8   6     4017.60     3637.55    195.09 o 
   0   8   6    23747.57    23902.48    378.66 o 
   1   8   6     9864.78     9675.38    214.35 o 
   2   8   6      800.04      580.76    134.04 o 
   3   8   6       27.93       21.41    125.76 o 
   4   8   6     4540.98     4554.87    248.99 o 
   5   8   6     2450.36     2468.04    179.91 o 
   6   8   6       35.67      147.36    184.79 o 
   7   8   6     4956.83     4732.31    228.42 o 
   8   8   6     3810.42     4157.61    237.50 o 
   9   8   6      187.18       62.33    180.62 o 
  10   8   6      716.51      797.38    279.15 o 
  11   8   6     2569.75     2414.61    315.34 o 
  12   8   6     1126.37     1203.90    309.05 o 
  13   8   6     1022.00     1146.31    249.08 o 
  14   8   6      310.93      107.06    276.41 o 
 -18   9   6        0.24        0.00    365.65 o 
 -17   9   6      330.12        0.00    291.71 o 
 -16   9   6      736.54      495.28    345.45 o 
 -15   9   6      149.60      105.04    320.64 o 
 -14   9   6       15.57      125.38    260.07 o 
 -13   9   6      481.23      462.91    257.79 o 
 -12   9   6     6187.80     6248.15    344.71 o 
 -11   9   6      137.90      244.09    210.63 o 
 -10   9   6     1565.27     1442.28    251.52 o 
  -9   9   6     2372.14     2358.15    217.79 o 
  -8   9   6     4327.17     3793.30    229.30 o 
  -7   9   6      824.96      771.64    183.41 o 
  -6   9   6      805.51      597.88    167.91 o 
  -5   9   6    17691.94    17333.41    337.28 o 
  -4   9   6      886.85      850.70    166.28 o 
  -3   9   6      711.34      344.55    152.82 o 
  -2   9   6     2378.47     2525.78    187.71 o 
  -1   9   6     8156.96     7591.92    262.80 o 
   0   9   6     2556.24     2571.87    201.85 o 
   1   9   6     2953.86     3353.17    223.07 o 
   2   9   6     4484.93     4368.37    261.21 o 
   3   9   6      339.13      212.77    178.02 o 
   4   9   6      125.79        6.67    169.80 o 
   5   9   6     4016.03     4479.22    219.79 o 
   6   9   6       99.23       53.29    153.39 o 
   7   9   6      344.50      310.63    174.91 o 
   8   9   6     4888.67     5465.09    273.99 o 
   9   9   6      536.02      647.02    234.98 o 
  10   9   6       32.19      101.30    216.30 o 
  11   9   6       80.82      152.89    252.52 o 
  12   9   6     4225.38     4376.43    339.10 o 
  13   9   6       21.79      108.58    310.01 o 
 -17  10   6       49.26      123.44    367.01 o 
 -16  10   6     2198.38     2652.63    399.26 o 
 -15  10   6     1589.20     1891.60    327.42 o 
 -14  10   6      647.83      763.82    287.53 o 
 -13  10   6      276.42      577.15    276.85 o 
 -12  10   6     3131.01     3087.99    299.21 o 
 -11  10   6     5472.66     5285.84    361.89 o 
 -10  10   6      993.19      920.75    311.68 o 
  -9  10   6       68.19        0.00    201.14 o 
  -8  10   6      608.06      332.87    186.92 o 
  -7  10   6      998.23      678.01    241.51 o 
  -6  10   6       35.95       24.40    197.66 o 
  -5  10   6      402.66      353.09    160.96 o 
  -4  10   6     1280.50     1148.77    170.54 o 
  -3  10   6     2430.76     2454.76    199.65 o 
  -2  10   6      216.23       80.37    165.51 o 
  -1  10   6      126.91       93.65    168.90 o 
   0  10   6     3510.49     3301.38    226.02 o 
   1  10   6     6375.96     5963.36    258.29 o 
   2  10   6      308.46      174.77    215.73 o 
   3  10   6      866.85      697.36    189.31 o 
   4  10   6        3.12        0.00    213.30 o 
   5  10   6     2387.17     2241.64    250.99 o 
   6  10   6      741.86      600.87    229.98 o 
   7  10   6      110.12        0.00    225.34 o 
   8  10   6     3807.43     4830.40    353.27 o 
   9  10   6      367.09      330.30    292.64 o 
  10  10   6        2.27        0.00    259.17 o 
  11  10   6      845.52      541.12    258.46 o 
  12  10   6     1713.96     1509.47    362.21 o 
  13  10   6      206.90      235.73    409.59 o 
 -17  11   6      436.93      386.45    326.39 o 
 -16  11   6      211.92       93.54    608.12 o 
 -15  11   6       38.77      275.42    305.97 o 
 -14  11   6       21.90       61.52    281.99 o 
 -13  11   6     3342.04     3612.76    361.35 o 
 -12  11   6     3278.87     3146.69    342.36 o 
 -11  11   6     1286.54     1255.23    342.14 o 
 -10  11   6       29.74        0.00    420.53 o 
  -9  11   6      538.12      378.49    265.30 o 
  -8  11   6       39.28       64.42    171.49 o 
  -7  11   6     2439.35     2349.82    334.42 o 
  -6  11   6      465.47      283.16    254.12 o 
  -5  11   6     3337.26     3278.27    306.33 o 
  -4  11   6     7048.85     7371.66    281.86 o 
  -3  11   6     2195.32     2009.64    259.74 o 
  -2  11   6       19.25       53.61    195.93 o 
  -1  11   6     3626.76     3323.99    301.01 o 
   0  11   6     2533.74     2643.65    231.96 o 
   1  11   6     2234.50     2211.20    217.34 o 
   2  11   6      828.32      524.58    235.78 o 
   3  11   6      329.94       75.09    211.87 o 
   4  11   6      178.10       80.37    183.53 o 
   5  11   6     2014.97     2213.05    296.90 o 
   6  11   6     1073.33     1038.70    235.27 o 
   7  11   6      231.45      479.05    307.86 o 
   8  11   6       93.80      145.17    350.85 o 
   9  11   6       11.29       75.96    244.23 o 
  10  11   6      692.00      974.56    263.78 o 
  11  11   6      578.80      890.83    334.56 o 
  12  11   6      983.31      983.70    311.75 o 
 -16  12   6        0.08      208.46    328.52 o 
 -15  12   6      495.29      259.14    371.55 o 
 -14  12   6      243.28        0.00    385.48 o 
 -13  12   6      232.22      216.80    265.30 o 
 -12  12   6      905.55      703.48    295.92 o 
 -11  12   6     1391.57     1275.07    362.73 o 
 -10  12   6     1697.21     2456.81    370.37 o 
  -9  12   6       13.56      189.52    321.81 o 
  -8  12   6     2120.23     2319.93    356.85 o 
  -7  12   6       10.11      220.92    262.76 o 
  -6  12   6       16.92       80.64    336.01 o 
  -5  12   6     1456.04     1805.19    261.94 o 
  -4  12   6     1794.94     1788.17    299.36 o 
  -3  12   6     2946.82     2693.82    244.01 o 
  -2  12   6        2.69       26.63    179.02 o 
  -1  12   6      713.89      791.33    210.66 o 
   0  12   6     1466.77     1216.27    243.54 o 
   1  12   6     1320.48     1055.35    226.64 o 
   2  12   6     2322.83     2246.45    254.08 o 
   3  12   6       51.34        0.00    208.37 o 
   4  12   6      512.05      271.96    213.10 o 
   5  12   6      211.00      215.11    237.06 o 
   6  12   6      959.35      816.65    266.93 o 
   7  12   6       55.25        0.00    228.84 o 
   8  12   6        1.92       89.27    242.99 o 
   9  12   6      344.43      296.76    318.63 o 
  10  12   6      209.72      264.56    323.60 o 
  11  12   6      640.28      512.46    284.03 o 
 -15  13   6      196.69      429.03    341.41 o 
 -14  13   6       64.16        0.00    376.03 o 
 -13  13   6      241.76      516.93    286.45 o 
 -12  13   6     1629.42     1630.98    358.68 o 
 -11  13   6     1450.48     1256.69    378.19 o 
 -10  13   6      370.21      440.87    265.18 o 
  -9  13   6      752.85     1043.46    272.17 o 
  -8  13   6       76.43       51.29    323.70 o 
  -7  13   6     1396.27     1381.14    353.91 o 
  -6  13   6      129.53        0.00    315.20 o 
  -5  13   6        2.66      191.48    271.34 o 
  -4  13   6     4634.71     5084.89    379.03 o 
  -3  13   6     1032.56      681.99    383.42 o 
  -2  13   6     3752.32     3761.42    284.32 o 
  -1  13   6     1169.23     1105.63    213.92 o 
   0  13   6     3453.18     3340.06    308.88 o 
   1  13   6      227.64      156.20    246.00 o 
   2  13   6     1592.27     1584.50    259.77 o 
   3  13   6      162.24        0.00    223.63 o 
   4  13   6       86.67        0.00    238.95 o 
   5  13   6      110.92       64.68    224.42 o 
   6  13   6      174.99        0.00    288.39 o 
   7  13   6       23.49        0.00    303.26 o 
   8  13   6       11.84        0.00    273.89 o 
   9  13   6      658.32      466.67    316.92 o 
  10  13   6      291.46      364.75    359.73 o 
 -13  14   6      659.50      753.42    306.09 o 
 -12  14   6       19.10       70.32    309.22 o 
 -11  14   6       35.34        0.00    318.14 o 
 -10  14   6       88.17        0.00    291.18 o 
  -9  14   6      299.08      206.50    303.80 o 
  -8  14   6     2362.43     2553.90    544.21 o 
  -7  14   6       45.01        0.00    338.46 o 
  -6  14   6      121.85      143.87    293.48 o 
  -5  14   6      373.23      597.42    351.45 o 
  -4  14   6     1876.68     2175.19    414.34 o 
  -3  14   6      274.21      199.68    338.87 o 
  -2  14   6       62.31      109.73    250.26 o 
  -1  14   6     1432.13     1281.85    269.85 o 
   0  14   6      434.14      271.98    258.99 o 
   1  14   6       17.12        0.00    228.55 o 
   2  14   6      416.12      221.31    268.80 o 
   3  14   6      664.82      647.72    256.20 o 
   4  14   6     1218.30     1322.18    279.87 o 
   5  14   6      179.46      103.03    298.03 o 
   6  14   6      258.76      165.58    306.89 o 
   7  14   6      146.55      173.41    279.99 o 
   8  14   6      912.48      698.45    340.28 o 
   9  14   6       22.92      162.53    317.33 o 
 -12  15   6     1165.00      956.92    353.96 o 
 -11  15   6      445.50      219.45    441.14 o 
 -10  15   6      302.71       44.15    329.08 o 
  -9  15   6        1.35        0.00    371.21 o 
  -8  15   6     1308.27     1089.74    386.21 o 
  -7  15   6      975.71      468.50    319.69 o 
  -6  15   6       29.35      140.87    360.45 o 
  -5  15   6      558.24      286.72    308.93 o 
  -4  15   6       81.38      245.02    303.84 o 
  -3  15   6     1560.26     1361.40    384.29 o 
  -2  15   6     2343.63     2743.77    408.65 o 
  -1  15   6     2898.59     3076.03    428.77 o 
   0  15   6     1223.28      865.40    239.40 o 
   1  15   6      839.96      739.81    232.05 o 
   2  15   6     2281.76     2604.44    325.70 o 
   3  15   6      869.98      949.66    253.42 o 
   4  15   6     1501.44     1397.36    325.58 o 
   5  15   6       95.42       79.27    313.05 o 
   6  15   6      118.38        0.00    255.61 o 
   7  15   6      198.32      202.27    304.63 o 
 -10  16   6      432.16      359.98    356.04 o 
  -9  16   6      764.01     1237.69    418.72 o 
  -8  16   6      950.75     1107.04    347.09 o 
  -7  16   6      609.93      729.60    347.27 o 
  -6  16   6      257.96      178.01    336.25 o 
  -5  16   6      210.76      454.64    289.85 o 
  -4  16   6     2318.14     2899.84    502.98 o 
  -3  16   6     1351.47     1385.44    403.38 o 
  -2  16   6       48.97        0.00    377.34 o 
  -1  16   6      839.87      525.44    391.71 o 
   0  16   6      764.07      798.73    337.77 o 
   1  16   6      405.21      431.31    267.11 o 
   2  16   6        2.47        0.00    294.65 o 
   3  16   6     1757.71     1895.35    314.96 o 
   4  16   6      314.19      281.93    319.62 o 
   5  16   6       22.33      299.35    333.03 o 
  -7  17   6     1152.64      789.27    426.10 o 
  -6  17   6      341.87      328.64    342.01 o 
  -5  17   6      920.24     1076.98    423.15 o 
  -4  17   6      366.51      424.83    408.55 o 
  -3  17   6     2608.28     2923.13    454.22 o 
  -2  17   6        6.08        0.00    291.35 o 
  -1  17   6     3269.83     3408.62    421.67 o 
   0  17   6      191.80        8.33    406.61 o 
   1  17   6     1249.71     1116.33    428.52 o 
   2  17   6      316.21       92.85    310.62 o 
 -21   1   7      242.47      141.09    373.12 o 
 -20   1   7       92.52        0.00    343.85 o 
 -19   1   7      533.29      348.82    336.25 o 
 -18   1   7     1167.17     1150.49    255.52 o 
 -17   1   7      105.82        0.00    165.38 o 
 -16   1   7       54.99        0.00    165.53 o 
 -15   1   7    17236.51    17034.04    347.57 o 
 -14   1   7     1780.80     1506.56    172.37 o 
 -13   1   7      324.55      353.92    127.09 o 
 -12   1   7        3.27        0.00    108.75 o 
 -11   1   7    21547.57    21286.36    260.27 o 
 -10   1   7      966.74     1046.88     89.09 o 
  -9   1   7      370.41      230.97     77.49 o 
  -8   1   7      487.68      428.48     71.79 o 
  -7   1   7        9.61       11.66     63.14 o 
  -6   1   7    19464.01    19460.65    222.32 o 
  -5   1   7     3273.40     3101.26     83.64 o 
  -4   1   7      254.45      171.21     61.28 o 
  -3   1   7     6154.81     6233.99    130.56 o 
  -2   1   7    33319.10    35851.19    407.94 o 
  -1   1   7      623.82      520.27    108.48 o 
   0   1   7      208.63      305.09    129.87 o 
   1   1   7       78.69        1.71    181.40 o 
   2   1   7   136749.28   136079.86   1023.82 o 
   3   1   7    14186.04    14074.33    362.70 o 
   4   1   7      521.28      533.24    154.43 o 
   5   1   7     6370.08     5943.62    310.38 o 
   6   1   7    21427.68    20599.05    476.64 o 
   7   1   7      611.92      424.65    233.27 o 
   8   1   7      689.88      872.82    317.46 o 
   9   1   7    23694.50    23016.88   1313.12 o 
  10   1   7      562.49      269.43    348.52 o 
  11   1   7     1263.68     1514.47    381.96 o 
  12   1   7      273.67      294.55    268.24 o 
  13   1   7     5458.55     5348.85    431.61 o 
  14   1   7      510.64      697.79    307.47 o 
  15   1   7       68.38       43.38    339.67 o 
 -21   2   7      230.73      214.39    404.04 o 
 -20   2   7       63.77        0.00    294.21 o 
 -19   2   7      120.02        0.00    264.49 o 
 -18   2   7     3626.54     3997.35    299.30 o 
 -17   2   7       22.16        0.00    210.31 o 
 -16   2   7        0.03        0.00    202.62 o 
 -15   2   7      144.28      119.27    175.13 o 
 -14   2   7        6.54       28.96    139.87 o 
 -13   2   7       72.83        0.00    121.34 o 
 -12   2   7      330.37      356.75    119.30 o 
 -11   2   7      855.62      716.95    116.46 o 
 -10   2   7    21786.08    21590.00    264.80 o 
  -9   2   7     1437.96     1426.76    113.88 o 
  -8   2   7      120.40      104.24     92.49 o 
  -7   2   7     2676.10     2336.22    101.50 o 
  -6   2   7     5767.81     5309.06    126.13 o 
  -5   2   7     2893.21     2581.99     78.49 o 
  -4   2   7      453.64      391.35     65.06 o 
  -3   2   7    38560.89    38306.07    346.02 o 
  -2   2   7    17390.20    18430.36    211.08 o 
  -1   2   7    38231.16    38358.18    510.29 o 
   0   2   7      903.95      949.05    110.32 o 
   1   2   7    20695.13    20164.12    352.69 o 
   2   2   7     2786.31     2465.79    191.88 o 
   3   2   7    12279.49    11793.48    531.84 o 
   4   2   7      566.10      525.66    183.66 o 
   5   2   7       96.00      191.39    194.00 o 
   6   2   7    15453.68    14420.99    740.05 o 
   7   2   7       52.65        0.00    213.39 o 
   8   2   7        9.72        0.00    227.28 o 
   9   2   7      473.84      335.78    266.45 o 
  10   2   7        0.63        7.35    259.01 o 
  11   2   7        8.24        0.00    302.14 o 
  12   2   7       16.80        0.00    305.69 o 
  13   2   7        5.34        0.00    376.84 o 
  14   2   7     3526.80     3628.39    496.80 o 
  15   2   7      117.81        0.00    399.10 o 
 -20   3   7        0.36      131.52    352.42 o 
 -19   3   7        0.14        0.00    270.22 o 
 -18   3   7        0.80        0.00    228.20 o 
 -17   3   7      756.56      558.54    225.97 o 
 -16   3   7       33.25        0.00    226.05 o 
 -15   3   7     1367.19     1329.74    167.19 o 
 -14   3   7     4047.14     4014.50    191.45 o 
 -13   3   7     3587.04     3473.16    175.80 o 
 -12   3   7      591.08      596.62    129.07 o 
 -11   3   7     2022.13     1938.88    136.58 o 
 -10   3   7     6264.60     6218.72    174.06 o 
  -9   3   7    11471.33    11558.57    198.95 o 
  -8   3   7      161.52      173.94     90.35 o 
  -7   3   7       36.52        0.00     86.25 o 
  -6   3   7    10733.03    11350.29    165.66 o 
  -5   3   7     5649.02     5580.20     91.35 o 
  -4   3   7     1164.06     1147.85     82.47 o 
  -3   3   7       91.21      120.08     73.10 o 
  -2   3   7    34493.55    37830.77    728.77 o 
  -1   3   7     1998.14     1995.60    108.37 o 
   0   3   7     3271.07     3191.65    147.62 o 
   1   3   7       87.03       68.46    103.64 o 
   2   3   7    18327.54    19405.09    408.87 o 
   3   3   7     6160.76     6239.61    300.97 o 
   4   3   7      975.04      936.66    187.21 o 
   5   3   7      487.13      413.03    207.69 o 
   6   3   7       10.83        0.00    201.03 o 
   7   3   7     1629.37     1642.64    280.35 o 
   8   3   7       10.67        0.00    229.67 o 
   9   3   7      838.64      765.10    312.89 o 
  10   3   7     6621.00     6547.33    373.58 o 
  11   3   7      333.49      191.11    271.05 o 
  12   3   7        2.37      171.58    356.62 o 
  13   3   7      701.63      386.91    338.07 o 
  14   3   7     1837.22     1531.92    378.62 o 
  15   3   7      361.26      338.64    422.44 o 
 -20   4   7       74.51        0.00    389.61 o 
 -19   4   7      284.67      246.34    254.96 o 
 -18   4   7     2913.64     3407.85    291.82 o 
 -17   4   7      142.65        0.00    215.28 o 
 -16   4   7       60.43       20.64    170.49 o 
 -15   4   7       54.93        0.00    174.48 o 
 -14   4   7     1575.84     1521.48    165.46 o 
 -13   4   7      971.11     1033.82    153.21 o 
 -12   4   7        8.69       81.31    119.54 o 
 -11   4   7     6507.37     6300.50    188.73 o 
 -10   4   7    28939.55    29753.62    318.04 o 
  -9   4   7     3299.18     3235.88    139.81 o 
  -8   4   7       96.72       18.97     89.15 o 
  -7   4   7       39.53       43.15     95.25 o 
  -6   4   7     4795.02     4848.56    123.55 o 
  -5   4   7     2184.23     2033.44    102.35 o 
  -4   4   7       26.74        0.00    124.94 o 
  -3   4   7    43417.11    44327.35    517.67 o 
  -2   4   7     7306.38     7604.90    283.85 o 
  -1   4   7    11675.37    11842.89    357.64 o 
   0   4   7      181.87      152.57    103.64 o 
   1   4   7    27004.11    26898.62    461.26 o 
   2   4   7      472.38      401.21    132.16 o 
   3   4   7      751.89      617.03    147.63 o 
   4   4   7       28.88      154.42    157.43 o 
   5   4   7        2.76      127.35    181.93 o 
   6   4   7     5253.94     5417.77    333.80 o 
   7   4   7     5889.57     5699.86    338.07 o 
   8   4   7        1.52       52.45    208.93 o 
   9   4   7     1381.94     1493.02    322.97 o 
  10   4   7       70.78      220.20    268.45 o 
  11   4   7       18.52      410.19    341.79 o 
  12   4   7      114.35       88.09    342.46 o 
  13   4   7       91.87        0.00    311.52 o 
  14   4   7     3909.38     4573.62    495.42 o 
  15   4   7      636.82      587.06    326.16 o 
 -20   5   7       25.77        0.00    330.42 o 
 -19   5   7       43.39        0.00    332.19 o 
 -18   5   7       96.18       19.75    236.99 o 
 -17   5   7     1699.81     1973.18    230.32 o 
 -16   5   7       25.37        0.00    191.48 o 
 -15   5   7      853.57      755.50    190.97 o 
 -14   5   7     3886.42     3868.42    210.21 o 
 -13   5   7    11109.49    11587.60    302.04 o 
 -12   5   7     1367.55     1395.77    146.68 o 
 -11   5   7      226.83      195.23    133.52 o 
 -10   5   7    29220.95    29375.33    528.52 o 
  -9   5   7    15880.95    16103.45    377.68 o 
  -8   5   7     2506.82     2230.12    119.34 o 
  -7   5   7      441.17      414.67    117.21 o 
  -6   5   7    32944.81    31221.64    275.51 o 
  -5   5   7     1027.93     1239.11    153.51 o 
  -4   5   7       11.88        0.00    118.69 o 
  -3   5   7     2101.57     2022.20    153.53 o 
  -2   5   7    13919.34    13789.30    419.97 o 
  -1   5   7      915.80      876.84     80.29 o 
   0   5   7      505.21      540.43     97.16 o 
   1   5   7     6117.37     5971.86    161.38 o 
   2   5   7       86.85      119.74    132.40 o 
   3   5   7     3092.46     3041.19    199.50 o 
   4   5   7       25.37      101.10    155.70 o 
   5   5   7       25.40        0.00    161.46 o 
   6   5   7     2910.76     3203.14    255.80 o 
   7   5   7     9031.38     8957.19    309.94 o 
   8   5   7       26.60      113.41    288.22 o 
   9   5   7      700.31      668.55    274.70 o 
  10   5   7     2541.68     2860.88    369.93 o 
  11   5   7     6299.73     6378.57    423.56 o 
  12   5   7      404.28      377.41    263.53 o 
  13   5   7       21.90       36.93    302.12 o 
  14   5   7      960.88     1249.68    385.07 o 
 -20   6   7       25.24        8.25    412.28 o 
 -19   6   7      173.40        0.00    523.60 o 
 -18   6   7       14.35        0.00    308.05 o 
 -17   6   7       25.29      265.28    238.49 o 
 -16   6   7      159.02       51.71    231.91 o 
 -15   6   7      141.87        0.00    180.27 o 
 -14   6   7     1091.46     1041.55    178.20 o 
 -13   6   7     1620.49     1629.98    178.48 o 
 -12   6   7      437.87      594.38    152.56 o 
 -11   6   7     1698.31     1896.34    147.98 o 
 -10   6   7     7930.77     7892.25    193.65 o 
  -9   6   7     2247.81     2117.53    134.89 o 
  -8   6   7       15.51       26.72    100.23 o 
  -7   6   7     3195.71     3074.66    121.56 o 
  -6   6   7      169.03      176.10     65.25 o 
  -5   6   7      530.07      503.20    141.94 o 
  -4   6   7        0.77       17.95     98.33 o 
  -3   6   7       11.70      132.09    155.91 o 
  -2   6   7    24649.61    24441.76    271.40 o 
  -1   6   7     2545.40     2577.13     98.10 o 
   0   6   7      957.45      959.74     98.42 o 
   1   6   7     1239.36     1460.06    102.06 o 
   2   6   7    12942.25    12888.89    285.40 o 
   3   6   7     9007.36     9029.45    302.44 o 
   4   6   7      751.22      787.54    150.71 o 
   5   6   7      605.47      467.00    170.45 o 
   6   6   7     1001.94      928.31    202.06 o 
   7   6   7     5079.62     5483.86    275.23 o 
   8   6   7      333.17      204.33    219.46 o 
   9   6   7     1734.19     1961.74    260.08 o 
  10   6   7     1050.42      742.18    274.87 o 
  11   6   7       12.07      297.28    260.40 o 
  12   6   7      714.85      879.50    336.88 o 
  13   6   7        6.15        0.00    266.90 o 
  14   6   7      605.88      483.54    303.42 o 
 -19   7   7      554.33      177.28    391.67 o 
 -18   7   7        6.85        0.00    263.42 o 
 -17   7   7     2043.38     2116.16    351.45 o 
 -16   7   7      424.51      293.54    253.85 o 
 -15   7   7       13.21        0.00    224.63 o 
 -14   7   7       46.98        0.00    239.85 o 
 -13   7   7     6537.43     6800.74    392.07 o 
 -12   7   7      218.76      310.20    214.19 o 
 -11   7   7      813.55      581.95    187.53 o 
 -10   7   7    15545.24    15026.81    511.35 o 
  -9   7   7     1415.41     1432.13    177.74 o 
  -8   7   7     3391.73     3388.97    191.42 o 
  -7   7   7     3048.51     3084.04    163.81 o 
  -6   7   7    39990.99    38702.44    680.63 o 
  -5   7   7     3146.56     3288.62    138.84 o 
  -4   7   7     1704.61     1715.09    123.97 o 
  -3   7   7     1244.64     1259.54    116.83 o 
  -2   7   7     5972.19     5572.35    167.92 o 
  -1   7   7     5564.83     5535.00    160.12 o 
   0   7   7      981.27     1047.44    118.68 o 
   1   7   7    12643.21    13368.71    551.64 o 
   2   7   7      856.78     1068.00    149.41 o 
   3   7   7     1878.41     1733.92    166.12 o 
   4   7   7      789.14      814.26    150.09 o 
   5   7   7     3913.74     3623.15    185.19 o 
   6   7   7       12.87        9.67    158.33 o 
   7   7   7     4418.66     4414.21    268.62 o 
   8   7   7        0.55       34.22    224.05 o 
   9   7   7       25.19      189.21    213.36 o 
  10   7   7      893.88      741.87    252.71 o 
  11   7   7     4215.40     4227.59    403.85 o 
  12   7   7       79.64      128.53    298.65 o 
  13   7   7       97.56        0.00    277.12 o 
  14   7   7        2.51        0.00    282.45 o 
 -19   8   7        6.12        0.00    352.19 o 
 -18   8   7     1395.92     1691.88    375.22 o 
 -17   8   7       53.09        0.00    239.86 o 
 -16   8   7       18.34       79.92    234.56 o 
 -15   8   7      998.05      909.45    318.73 o 
 -14   8   7      628.87      440.44    203.35 o 
 -13   8   7      500.24      542.47    192.59 o 
 -12   8   7      217.59      221.70    220.11 o 
 -11   8   7     1535.45     1213.54    209.58 o 
 -10   8   7       27.61      371.20    186.28 o 
  -9   8   7      591.51      696.54    189.56 o 
  -8   8   7      763.90      706.88    199.71 o 
  -7   8   7      626.80      793.35    227.58 o 
  -6   8   7       47.80       73.99    249.14 o 
  -5   8   7     3675.51     3702.89    155.14 o 
  -4   8   7      225.21      243.28    118.78 o 
  -3   8   7     2956.75     3125.71    152.42 o 
  -2   8   7     4078.87     4088.88    160.05 o 
  -1   8   7    10913.01    11139.55    253.50 o 
   0   8   7     4297.40     4173.27    218.46 o 
   1   8   7       84.10      137.75    158.54 o 
   2   8   7     8848.34     9221.54    379.67 o 
   3   8   7     3040.92     3266.38    217.44 o 
   4   8   7     2841.70     2737.03    233.36 o 
   5   8   7       90.72      175.09    152.94 o 
   6   8   7     4429.20     4457.62    296.35 o 
   7   8   7      185.84      341.26    204.85 o 
   8   8   7       24.20       81.08    211.09 o 
   9   8   7      901.59      977.87    253.62 o 
  10   8   7      512.91      379.36    255.80 o 
  11   8   7      269.88      558.67    296.81 o 
  12   8   7      139.22        0.00    300.44 o 
  13   8   7       67.38       33.25    283.84 o 
 -18   9   7      225.71      563.77    317.96 o 
 -17   9   7     1191.97      807.11    312.01 o 
 -16   9   7      292.36      207.38    280.50 o 
 -15   9   7      584.60      505.24    325.04 o 
 -14   9   7     1071.74     1548.79    287.37 o 
 -13   9   7     1500.74     1402.29    256.10 o 
 -12   9   7      444.27      276.44    229.49 o 
 -11   9   7     1831.74     1944.14    238.80 o 
 -10   9   7      303.42      263.96    180.33 o 
  -9   9   7      222.32      130.30    186.35 o 
  -8   9   7        5.79        0.00    166.27 o 
  -7   9   7     3816.66     3459.17    288.60 o 
  -6   9   7    16708.78    16951.23   1069.87 o 
  -5   9   7     2280.51     1754.55    511.56 o 
  -4   9   7     1207.67     1011.40    183.00 o 
  -3   9   7       98.95       76.36    134.89 o 
  -2   9   7    11877.94    11589.40    285.74 o 
  -1   9   7      774.54      880.31    175.31 o 
   0   9   7     1043.92     1041.01    187.60 o 
   1   9   7    12264.04    11971.53    440.47 o 
   2   9   7      147.74      184.52    191.08 o 
   3   9   7      209.89      299.41    172.92 o 
   4   9   7       14.01       16.59    205.32 o 
   5   9   7    15228.73    15200.08    626.61 o 
   6   9   7      776.90      883.91    241.91 o 
   7   9   7      635.52      709.88    225.22 o 
   8   9   7       12.03        0.00    247.48 o 
   9   9   7     2817.32     2807.49    367.47 o 
  10   9   7     2269.41     2382.96    415.42 o 
  11   9   7      416.17      311.70    326.13 o 
  12   9   7      122.34       68.85    330.70 o 
  13   9   7      232.79       12.98    411.02 o 
 -17  10   7      107.69      119.26    361.35 o 
 -16  10   7       43.90       28.60    251.86 o 
 -15  10   7      213.33      472.35    292.21 o 
 -14  10   7     1530.58     1430.33    546.27 o 
 -13  10   7      336.51      379.98    244.78 o 
 -12  10   7       31.25      125.81    311.68 o 
 -11  10   7     4507.28     4479.26    353.49 o 
 -10  10   7        8.56        0.00    200.73 o 
  -9  10   7      390.57       97.27    196.11 o 
  -8  10   7     1344.87     1317.21    248.48 o 
  -7  10   7     2015.79     1769.68    278.23 o 
  -6  10   7      439.52      417.90    289.18 o 
  -5  10   7     4204.38     3719.48    306.09 o 
  -4  10   7      626.62      268.96    144.34 o 
  -3  10   7        6.93        0.00    154.42 o 
  -2  10   7     3506.82     3740.71    212.26 o 
  -1  10   7     5961.49     6359.28    276.04 o 
   0  10   7     1136.30     1230.34    218.96 o 
   1  10   7     2067.84     2229.66    212.72 o 
   2  10   7      183.35      187.46    202.85 o 
   3  10   7       17.58        0.00    231.67 o 
   4  10   7     1949.61     1993.24    247.51 o 
   5  10   7     4491.02     4102.40    389.72 o 
   6  10   7     2887.67     2980.34    304.04 o 
   7  10   7     2408.83     2563.82    285.96 o 
   8  10   7      220.30        6.90    293.21 o 
   9  10   7       36.25        0.00    262.10 o 
  10  10   7      204.28      168.80    326.89 o 
  11  10   7      671.36      722.92    411.58 o 
  12  10   7        1.16        0.00    303.02 o 
 -17  11   7      766.05      848.87    391.45 o 
 -16  11   7        3.47       65.67    263.53 o 
 -15  11   7      419.75      506.15    361.89 o 
 -14  11   7      204.95      236.27    287.11 o 
 -13  11   7      428.89      301.26    286.45 o 
 -12  11   7     1427.19     1450.27    308.13 o 
 -11  11   7      136.84      461.18    328.52 o 
 -10  11   7       37.13        0.00    260.36 o 
  -9  11   7       66.62      207.63    201.95 o 
  -8  11   7     2456.90     2612.83    245.51 o 
  -7  11   7     1182.96     1257.90    282.88 o 
  -6  11   7      815.07      857.03    264.65 o 
  -5  11   7      880.62     1077.71    270.60 o 
  -4  11   7       31.11       49.80    247.77 o 
  -3  11   7     1843.91     2055.37    220.64 o 
  -2  11   7     7904.59     7164.98    317.65 o 
  -1  11   7     2623.01     2527.03    216.64 o 
   0  11   7       87.30      169.87    184.24 o 
   1  11   7      659.54      624.18    215.76 o 
   2  11   7     4449.81     4220.78    262.31 o 
   3  11   7       28.70        0.00    220.62 o 
   4  11   7       81.75      210.78    206.81 o 
   5  11   7     8530.14     8537.42    366.57 o 
   6  11   7      368.09      579.69    255.58 o 
   7  11   7     1183.77     1302.51    272.65 o 
   8  11   7        3.35      145.76    253.02 o 
   9  11   7     4444.73     4805.03    565.10 o 
  10  11   7      119.61        0.00    284.88 o 
  11  11   7      465.36      407.27    361.51 o 
 -16  12   7       60.65      175.57    384.42 o 
 -15  12   7      279.59       35.63    308.03 o 
 -14  12   7      660.58      541.71    283.52 o 
 -13  12   7      122.90        0.00    349.15 o 
 -12  12   7        1.27        0.00    279.07 o 
 -11  12   7     2040.02     2433.23    386.83 o 
 -10  12   7      492.67      820.98    296.65 o 
  -9  12   7      103.93       76.12    263.42 o 
  -8  12   7       21.70      149.05    323.36 o 
  -7  12   7     4042.16     4438.17    742.11 o 
  -6  12   7      699.99     1265.64    259.26 o 
  -5  12   7     1640.96     1384.21    264.09 o 
  -4  12   7       28.26      250.50    265.35 o 
  -3  12   7      528.68      466.31    271.42 o 
  -2  12   7     2123.95     2457.77    251.05 o 
  -1  12   7     1707.29     1475.90    211.12 o 
   0  12   7       79.33      344.79    235.40 o 
   1  12   7     2631.65     2534.97    260.42 o 
   2  12   7      132.75       33.70    205.22 o 
   3  12   7      196.66      236.29    232.32 o 
   4  12   7        0.07        0.00    231.73 o 
   5  12   7     6271.02     6113.68    348.47 o 
   6  12   7     2027.97     2359.39    296.60 o 
   7  12   7      749.55      667.97    277.45 o 
   8  12   7       11.24        0.00    290.24 o 
   9  12   7     1050.23      953.40    310.33 o 
  10  12   7      953.21      851.58    311.73 o 
 -14  13   7      298.08        0.00    382.70 o 
 -13  13   7      158.61       78.48    317.47 o 
 -12  13   7      280.44      323.36    362.52 o 
 -11  13   7       12.96        0.00    284.04 o 
 -10  13   7      490.01      398.63    321.58 o 
  -9  13   7      311.73      337.74    293.36 o 
  -8  13   7     1485.76     1652.86    319.38 o 
  -7  13   7      320.42      178.08    334.59 o 
  -6  13   7      215.99        0.00    263.79 o 
  -5  13   7     2133.79     2299.55    298.72 o 
  -4  13   7      159.17       45.35    238.91 o 
  -3  13   7     1654.24     1572.52    355.52 o 
  -2  13   7     1554.05     1463.28    316.00 o 
  -1  13   7      841.85      573.53    224.83 o 
   0  13   7      103.67      123.83    247.06 o 
   1  13   7     3464.05     3411.75    273.46 o 
   2  13   7     3365.38     3312.82    329.88 o 
   3  13   7      126.22      128.64    233.40 o 
   4  13   7       81.19      161.67    233.26 o 
   5  13   7      146.88        0.00    261.92 o 
   6  13   7      179.54        0.00    299.37 o 
   7  13   7      554.83      222.24    277.84 o 
   8  13   7      159.60       45.93    255.53 o 
   9  13   7     1057.11      807.35    328.77 o 
 -13  14   7      182.75       58.04    394.41 o 
 -12  14   7       88.41      212.72    385.97 o 
 -11  14   7        5.81        0.00    263.31 o 
 -10  14   7      809.33      823.71    378.57 o 
  -9  14   7       97.77        0.00    300.45 o 
  -8  14   7     1374.74     1955.38    392.60 o 
  -7  14   7     1603.38     1945.76    346.33 o 
  -6  14   7      933.11     1105.58    370.66 o 
  -5  14   7     1608.04     1319.89    316.48 o 
  -4  14   7      656.32      525.73    301.63 o 
  -3  14   7     1865.39     1824.64    336.25 o 
  -2  14   7       18.84        0.00    288.30 o 
  -1  14   7     1230.14     1007.27    320.09 o 
   0  14   7      133.00      254.71    238.63 o 
   1  14   7      560.46      396.01    276.06 o 
   2  14   7      683.61      527.12    258.70 o 
   3  14   7       62.38        0.00    232.85 o 
   4  14   7      756.34      693.18    278.30 o 
   5  14   7      598.38      506.90    288.05 o 
   6  14   7     1839.51     2018.60    319.62 o 
   7  14   7       22.77        0.00    236.05 o 
   8  14   7      177.20        0.00    299.62 o 
 -11  15   7       36.68      146.76    395.23 o 
 -10  15   7      913.72      902.91    339.61 o 
  -9  15   7      322.80      504.86    292.21 o 
  -8  15   7       74.50       53.33    305.85 o 
  -7  15   7     1069.07     1275.99    338.92 o 
  -6  15   7     1082.64      945.75    337.78 o 
  -5  15   7      219.41      126.47    299.67 o 
  -4  15   7       74.00        0.00    360.23 o 
  -3  15   7       68.77      148.35    319.96 o 
  -2  15   7     1494.83     1490.40    344.72 o 
  -1  15   7      183.61      266.86    321.73 o 
   0  15   7      534.60      439.96    331.81 o 
   1  15   7      402.25      297.14    260.92 o 
   2  15   7      844.01      715.18    305.79 o 
   3  15   7      668.75      639.02    286.17 o 
   4  15   7       10.11        0.00    308.56 o 
   5  15   7       17.48        0.00    281.21 o 
   6  15   7        2.02        0.00    293.95 o 
  -9  16   7      740.94      748.37    363.54 o 
  -8  16   7      323.79      451.97    349.25 o 
  -7  16   7      765.01     1136.32    422.64 o 
  -6  16   7      111.57        0.00    392.11 o 
  -5  16   7     3408.01     3302.33    403.88 o 
  -4  16   7      467.25      613.18    400.65 o 
  -3  16   7     2055.29     1747.82    370.37 o 
  -2  16   7      519.47      637.08    346.76 o 
  -1  16   7     2071.74     1701.46    431.43 o 
   0  16   7       42.37        0.00    399.10 o 
   1  16   7      419.92      324.71    355.57 o 
   2  16   7     1836.70     2383.89    459.09 o 
   3  16   7      314.79      232.61    322.02 o 
   4  16   7      258.80       89.53    267.16 o 
  -6  17   7      288.36        0.00    350.98 o 
  -5  17   7      163.50        0.00    299.89 o 
  -4  17   7        6.25        0.00    351.58 o 
  -3  17   7     1256.06     1508.65    382.89 o 
  -2  17   7      708.03      713.60    437.87 o 
  -1  17   7      249.37      510.35    366.51 o 
   0  17   7      295.96      316.93    359.13 o 
 -21   0   8     1305.40     1195.62    548.33 o 
 -20   0   8       16.66        0.00    470.00 o 
 -19   0   8      316.14        0.00    445.26 o 
 -18   0   8      102.52      195.65    318.74 o 
 -17   0   8      347.74      349.49    261.42 o 
 -16   0   8     1196.03     1189.67    268.24 o 
 -15   0   8    13282.75    13121.12    442.00 o 
 -14   0   8        2.63        0.00    201.83 o 
 -13   0   8     7422.92     7319.33    323.89 o 
 -12   0   8     1259.33     1109.66    237.72 o 
 -11   0   8    31841.49    30897.33    521.61 o 
 -10   0   8      985.41      824.85    132.29 o 
  -9   0   8    10190.31    10445.52    209.82 o 
  -8   0   8    69171.50    67359.27    680.40 o 
  -7   0   8     2855.15     2872.96    134.67 o 
  -6   0   8     1868.94     1818.59    117.02 o 
  -5   0   8     2741.76     3092.90    138.51 o 
  -4   0   8    46850.90    45606.38    396.33 o 
  -3   0   8       42.97        0.00    117.42 o 
  -2   0   8      514.01      387.54    185.53 o 
  -1   0   8    16557.62    16371.70    441.14 o 
   0   0   8     9250.08     9931.86    383.42 o 
   1   0   8     6007.84     5887.38    342.19 o 
   2   0   8     1150.93     1240.97    305.09 o 
   3   0   8    26827.74    24877.07    659.65 o 
   4   0   8      307.78      226.75    305.09 o 
   5   0   8      278.56       86.58    321.58 o 
   6   0   8      215.28      235.00    354.56 o 
   7   0   8     4132.67     3929.04    486.49 o 
   8   0   8       75.79      222.63    288.60 o 
   9   0   8    18520.73    17645.65    762.72 o 
  10   0   8      656.58      383.42    519.47 o 
  11   0   8      342.67        0.00    511.23 o 
  12   0   8      678.37        0.00    527.72 o 
  13   0   8     6921.32     6596.51    614.30 o 
  14   0   8      415.98      630.79    589.56 o 
  15   0   8      571.70      486.49    601.93 o 
 -21   1   8      140.22       53.60    515.35 o 
 -20   1   8      684.34      418.80    348.15 o 
 -19   1   8       37.15        0.00    231.46 o 
 -18   1   8       32.15        0.00    189.47 o 
 -17   1   8        6.61        0.00    173.05 o 
 -16   1   8     2170.70     2254.77    213.09 o 
 -15   1   8       33.14       74.39    148.92 o 
 -14   1   8       11.39        0.00    157.50 o 
 -13   1   8      580.56      528.12    155.45 o 
 -12   1   8       34.76        0.00    106.03 o 
 -11   1   8      702.87      608.70    119.93 o 
 -10   1   8       60.24       60.42     79.37 o 
  -9   1   8     2369.53     2217.75     92.28 o 
  -8   1   8     2658.25     2811.87    125.07 o 
  -7   1   8      859.66      802.28     73.78 o 
  -6   1   8        2.34        0.00     68.60 o 
  -5   1   8     4320.98     4217.19     98.44 o 
  -4   1   8    17171.75    18057.24    286.60 o 
  -3   1   8     6108.91     6291.82    169.00 o 
  -2   1   8      629.08      611.01    108.75 o 
  -1   1   8    23201.75    23798.66    547.52 o 
   0   1   8    29415.46    29873.77    431.26 o 
   1   1   8     5884.98     5859.99    249.14 o 
   2   1   8     1098.72     1296.69    171.33 o 
   3   1   8     6832.77     6692.96    284.47 o 
   4   1   8     8934.79     8407.87    315.81 o 
   5   1   8      176.48       86.76    195.22 o 
   6   1   8        1.95       67.98    244.67 o 
   7   1   8      429.55      385.50    292.89 o 
   8   1   8     3208.61     3084.67    323.89 o 
   9   1   8      569.27      543.32    354.56 o 
  10   1   8      249.32      481.58    318.14 o 
  11   1   8       18.41        0.00    262.37 o 
  12   1   8      115.51        0.00    373.92 o 
  13   1   8      133.98      120.41    366.93 o 
  14   1   8        0.46        0.00    407.64 o 
 -21   2   8      926.35     1102.07    334.79 o 
 -20   2   8       22.79       95.63    288.60 o 
 -19   2   8      545.05      444.02    223.35 o 
 -18   2   8        4.67       92.96    254.30 o 
 -17   2   8      568.44      541.38    203.23 o 
 -16   2   8      368.46      518.89    205.56 o 
 -15   2   8     6604.99     6736.28    260.35 o 
 -14   2   8       54.38        0.00    157.60 o 
 -13   2   8      170.12      104.89    131.07 o 
 -12   2   8       13.13       24.96    115.22 o 
 -11   2   8    11154.97    11424.69    217.06 o 
 -10   2   8        7.69        0.00    105.31 o 
  -9   2   8       12.22       60.34    112.89 o 
  -8   2   8    24625.15    24045.52    319.39 o 
  -7   2   8       80.44       46.89     84.43 o 
  -6   2   8      221.10      202.09     65.48 o 
  -5   2   8     2495.72     2670.16     87.70 o 
  -4   2   8    68102.59    70544.54   1105.06 o 
  -3   2   8     4911.50     4979.84    142.35 o 
  -2   2   8     1136.26     1099.07    113.20 o 
  -1   2   8        8.68      125.83    120.60 o 
   0   2   8    18408.26    20066.97    776.14 o 
   1   2   8      587.14      687.33    170.37 o 
   2   2   8     1318.86     1124.84    188.94 o 
   3   2   8    11962.40    11101.50   1123.47 o 
   4   2   8       78.07      176.78    222.77 o 
   5   2   8      635.11      672.29    211.19 o 
   6   2   8       11.38       11.37    217.36 o 
   7   2   8     5282.18     4422.65    355.63 o 
   8   2   8        8.05        0.00    303.03 o 
   9   2   8     4912.40     4322.62    397.29 o 
  10   2   8      158.51      172.83    326.47 o 
  11   2   8       27.46       64.05    362.55 o 
  12   2   8       93.55      253.13    381.14 o 
  13   2   8     2226.86     2494.11    443.37 o 
  14   2   8        3.25        0.00    389.61 o 
 -20   3   8     1423.04     1801.88    286.47 o 
 -19   3   8      144.96        0.00    268.72 o 
 -18   3   8      276.51      190.86    212.01 o 
 -17   3   8       12.67        0.00    234.41 o 
 -16   3   8     7402.18     8373.53    291.89 o 
 -15   3   8      877.69      740.18    200.08 o 
 -14   3   8       39.68        0.00    143.27 o 
 -13   3   8     2248.89     2528.15    167.46 o 
 -12   3   8       39.49        0.00    126.44 o 
 -11   3   8      829.92      820.33    134.48 o 
 -10   3   8        0.24        0.00     97.27 o 
  -9   3   8     9930.78     9446.10    286.05 o 
  -8   3   8     9938.09     9987.96    216.29 o 
  -7   3   8     2439.05     2472.67    116.79 o 
  -6   3   8      136.56      149.03     85.18 o 
  -5   3   8     1308.72     1242.77     78.92 o 
  -4   3   8     6365.29     6247.62    170.79 o 
  -3   3   8    16174.64    16259.03    205.22 o 
  -2   3   8     1182.76      924.50    140.05 o 
  -1   3   8    39313.04    39851.25    563.54 o 
   0   3   8    10344.72    11070.48    467.58 o 
   1   3   8    28752.89    28896.14    380.57 o 
   2   3   8     2939.27     2965.79    182.87 o 
   3   3   8    14234.41    13448.75    857.55 o 
   4   3   8    26563.42    25106.42    500.79 o 
   5   3   8       36.31        0.00    346.32 o 
   6   3   8      201.07      179.70    204.08 o 
   7   3   8      135.69        0.00    234.76 o 
   8   3   8    17365.74    16711.38    510.17 o 
   9   3   8     4304.87     3817.42    378.15 o 
  10   3   8        8.15        0.00    236.51 o 
  11   3   8      192.23       69.59    281.22 o 
  12   3   8      436.69      507.33    343.08 o 
  13   3   8        1.38        0.00    394.41 o 
  14   3   8       34.39       80.14    422.02 o 
 -20   4   8      266.49      132.40    275.45 o 
 -19   4   8      913.04      788.40    257.95 o 
 -18   4   8      119.74        0.00    257.70 o 
 -17   4   8     1774.51     2024.84    270.99 o 
 -16   4   8        8.76        0.00    223.39 o 
 -15   4   8      748.40      707.50    175.18 o 
 -14   4   8        2.52       15.56    139.92 o 
 -13   4   8     8512.36     8503.87    219.90 o 
 -12   4   8       36.19        0.00    138.15 o 
 -11   4   8        1.90        0.00    123.47 o 
 -10   4   8     1213.98     1085.34    117.41 o 
  -9   4   8    14341.47    14079.17    272.08 o 
  -8   4   8       20.81        0.00     96.66 o 
  -7   4   8     1047.09     1104.86    142.17 o 
  -6   4   8      981.44      994.16     94.13 o 
  -5   4   8     9163.36     8708.25    214.23 o 
  -4   4   8    10262.82    10902.02    150.78 o 
  -3   4   8     6004.05     5760.14    233.27 o 
  -2   4   8      936.07     1025.54    100.27 o 
  -1   4   8     1254.84     1171.77    124.12 o 
   0   4   8    26184.03    28657.64    687.31 o 
   1   4   8     8547.68     8835.66    364.30 o 
   2   4   8      782.16      663.12    150.64 o 
   3   4   8     3428.77     3598.12    214.15 o 
   4   4   8     3866.25     3949.61    228.26 o 
   5   4   8     2947.28     3030.27    371.05 o 
   6   4   8       35.11        0.00    226.89 o 
   7   4   8    10298.17    10744.41    474.12 o 
   8   4   8       18.08        0.00    254.12 o 
   9   4   8       64.05      340.00    476.19 o 
  10   4   8       21.23        5.95    279.15 o 
  11   4   8     5015.34     4814.43    437.12 o 
  12   4   8       31.59       70.09    352.75 o 
  13   4   8        6.04        0.00    406.11 o 
  14   4   8      254.43        0.00    432.90 o 
 -20   5   8      147.49        0.00    383.42 o 
 -19   5   8      299.81        0.00    348.15 o 
 -18   5   8      303.16       21.42    278.36 o 
 -17   5   8     1170.32     1180.92    287.20 o 
 -16   5   8     1503.45     1640.24    192.49 o 
 -15   5   8     2630.47     2685.24    210.65 o 
 -14   5   8      677.35      633.14    147.76 o 
 -13   5   8       36.34       88.10    140.24 o 
 -12   5   8        0.81       57.08    129.20 o 
 -11   5   8      567.26      634.15    143.13 o 
 -10   5   8      593.70      521.41    117.12 o 
  -9   5   8     9878.52     9906.86    285.38 o 
  -8   5   8     3263.37     3393.65    135.44 o 
  -7   5   8       11.49       68.56     97.59 o 
  -6   5   8      306.27      294.50     78.25 o 
  -5   5   8     9070.41     8753.93    395.22 o 
  -4   5   8     2580.20     2374.18    163.12 o 
  -3   5   8     4506.39     4222.14    180.48 o 
  -2   5   8      260.41      136.49     81.27 o 
  -1   5   8      163.74      174.26     93.26 o 
   0   5   8    13987.63    14787.44    671.84 o 
   1   5   8     6220.67     6421.98    224.54 o 
   2   5   8      174.54       93.60    134.25 o 
   3   5   8       78.31       53.05    168.39 o 
   4   5   8     1396.15     1443.88    175.27 o 
   5   5   8     1262.53      981.62    180.28 o 
   6   5   8        2.29      132.86    202.39 o 
   7   5   8      899.90      882.53    254.48 o 
   8   5   8    10328.88    10896.70    469.58 o 
   9   5   8     4982.01     5017.16    373.58 o 
  10   5   8      290.44      406.45    335.95 o 
  11   5   8       41.67      113.19    300.89 o 
  12   5   8      829.08      704.08    284.09 o 
  13   5   8      232.24      225.45    312.36 o 
  14   5   8      194.73        0.00    374.85 o 
 -20   6   8      939.43      737.98    573.07 o 
 -19   6   8      823.84      610.18    395.79 o 
 -18   6   8      186.14      449.39    482.37 o 
 -17   6   8     1822.47     2011.19    272.43 o 
 -16   6   8      236.21        0.00    227.51 o 
 -15   6   8      275.26      170.26    198.20 o 
 -14   6   8      472.83      362.25    198.50 o 
 -13   6   8    12812.55    12888.17    348.72 o 
 -12   6   8     6844.55     6429.52    241.13 o 
 -11   6   8      135.48      133.09    171.98 o 
 -10   6   8      263.17      138.33    149.55 o 
  -9   6   8     8269.81     8042.62    298.13 o 
  -8   6   8      437.40      344.99    121.37 o 
  -7   6   8      108.07       60.99    135.77 o 
  -6   6   8     1355.99     1181.09    163.84 o 
  -5   6   8       15.14        0.00    138.52 o 
  -4   6   8     2371.61     2179.38    168.22 o 
  -3   6   8      529.34      386.85    147.69 o 
  -2   6   8      234.68      371.29    156.50 o 
  -1   6   8       68.80       39.99    135.39 o 
   0   6   8     9386.65     9825.20    348.87 o 
   1   6   8     2555.28     2428.93    136.04 o 
   2   6   8      192.74      252.22    162.37 o 
   3   6   8       20.88      120.84    171.16 o 
   4   6   8    12130.93    12788.40    702.71 o 
   5   6   8     4048.95     4175.94    316.90 o 
   6   6   8      347.33      266.63    181.96 o 
   7   6   8     6438.26     6872.76    304.45 o 
   8   6   8      120.29        0.00    199.56 o 
   9   6   8       13.28       14.75    213.86 o 
  10   6   8        7.25        4.82    245.99 o 
  11   6   8     8222.25     8587.16    423.84 o 
  12   6   8      698.23      620.47    256.94 o 
  13   6   8      132.81      165.25    282.91 o 
 -19   7   8      269.20      177.28    515.35 o 
 -18   7   8        0.81        0.00    486.49 o 
 -17   7   8     2259.15     2888.61    365.11 o 
 -16   7   8        1.73       60.96    241.65 o 
 -15   7   8      688.80      637.77    216.58 o 
 -14   7   8      388.00      466.96    203.55 o 
 -13   7   8     2205.55     2554.33    221.43 o 
 -12   7   8       51.85      190.71    191.52 o 
 -11   7   8      709.56      671.23    172.17 o 
 -10   7   8       12.80       25.03    154.78 o 
  -9   7   8     3286.61     3344.44    195.76 o 
  -8   7   8      178.23       63.23    145.92 o 
  -7   7   8     1613.19     1559.21    162.84 o 
  -6   7   8     1887.54     1743.61    193.78 o 
  -5   7   8    20653.09    20154.98    680.00 o 
  -4   7   8     2915.35     3046.54    150.13 o 
  -3   7   8      984.41      941.96    128.98 o 
  -2   7   8      208.72      159.94    115.81 o 
  -1   7   8    13834.99    14690.86    340.61 o 
   0   7   8     9987.13    10098.79    276.02 o 
   1   7   8      634.21      566.59    159.34 o 
   2   7   8     1754.64     1829.60    200.96 o 
   3   7   8     3134.36     3510.36    214.11 o 
   4   7   8     4524.85     4988.01    253.12 o 
   5   7   8     2693.48     2737.34    389.72 o 
   6   7   8     1240.39     1585.72    246.50 o 
   7   7   8      848.38     1139.64    243.00 o 
   8   7   8      193.11       74.41    259.68 o 
   9   7   8      697.45      777.84    238.34 o 
  10   7   8        1.30       62.98    284.07 o 
  11   7   8      232.53      341.16    241.57 o 
  12   7   8      943.47      736.94    292.02 o 
  13   7   8        9.88        0.00    322.58 o 
 -19   8   8      479.35       61.84    531.84 o 
 -18   8   8        0.92        0.00    284.30 o 
 -17   8   8      195.51      106.18    279.33 o 
 -16   8   8     1314.10     1280.90    287.37 o 
 -15   8   8      442.39      365.78    259.36 o 
 -14   8   8      347.55      139.70    238.43 o 
 -13   8   8     3689.63     3556.96    279.87 o 
 -12   8   8    16266.30    17085.71   1112.48 o 
 -11   8   8     1062.91     1195.87    211.42 o 
 -10   8   8      607.28      604.70    196.00 o 
  -9   8   8       16.48        0.00    205.55 o 
  -8   8   8     8547.58     8056.74    248.35 o 
  -7   8   8     5694.04     5719.30    260.74 o 
  -6   8   8       13.12        0.00    161.41 o 
  -5   8   8     8569.85     8053.62    269.60 o 
  -4   8   8      497.34      432.36    125.31 o 
  -3   8   8     3781.22     3684.53    152.33 o 
  -2   8   8     1438.99     1511.48    141.21 o 
  -1   8   8     1076.61     1019.45    180.64 o 
   0   8   8     5405.08     5526.77    234.77 o 
   1   8   8     1658.45     1719.02    204.77 o 
   2   8   8     1562.83     1513.38    225.48 o 
   3   8   8      782.26      983.78    230.10 o 
   4   8   8     7498.04     7389.66    631.27 o 
   5   8   8     3534.78     3318.53    279.27 o 
   6   8   8      525.50      404.41    285.05 o 
   7   8   8      104.50      140.18    490.62 o 
   8   8   8      298.04      511.47    370.66 o 
   9   8   8       33.61      429.39    371.69 o 
  10   8   8       72.24      111.32    326.53 o 
  11   8   8     1288.88     1252.90    415.42 o 
  12   8   8     4222.54     4650.03    447.82 o 
 -18   9   8       94.70        0.00    352.71 o 
 -17   9   8      201.29      174.96    343.96 o 
 -16   9   8      108.58        9.32    273.62 o 
 -15   9   8      462.41      344.12    322.05 o 
 -14   9   8       27.57      144.21    263.26 o 
 -13   9   8     1123.71     1454.04    261.57 o 
 -12   9   8     2445.19     2204.22    228.26 o 
 -11   9   8       48.06       36.83    226.92 o 
 -10   9   8      347.13      270.28    224.90 o 
  -9   9   8      218.89        2.20    193.66 o 
  -8   9   8     3977.27     3795.77    247.35 o 
  -7   9   8     2076.61     1740.15    266.74 o 
  -6   9   8     5277.98     5150.02    327.72 o 
  -5   9   8     4975.60     5301.21    331.74 o 
  -4   9   8      307.91       54.60    232.34 o 
  -3   9   8     1409.95     1206.58    168.54 o 
  -2   9   8     3101.63     2702.56    212.00 o 
  -1   9   8    10141.32    10052.39    295.05 o 
   0   9   8        5.97       58.06    177.63 o 
   1   9   8       22.09        0.00    294.78 o 
   2   9   8      194.41      424.38    190.08 o 
   3   9   8     1616.39     1513.32    213.43 o 
   4   9   8      839.49      946.14    234.88 o 
   5   9   8      199.20      398.31    199.40 o 
   6   9   8      933.37      827.91    234.02 o 
   7   9   8      293.00      784.68    366.77 o 
   8   9   8      264.27      286.01    325.58 o 
   9   9   8      448.91      514.98    329.53 o 
  10   9   8       21.20        0.00    387.73 o 
  11   9   8      348.15      476.81    348.42 o 
  12   9   8      563.54      423.01    363.38 o 
 -17  10   8       13.41        0.00    360.75 o 
 -16  10   8      293.08      166.52    343.85 o 
 -15  10   8      349.67       90.06    335.95 o 
 -14  10   8        7.85       77.77    273.80 o 
 -13  10   8      183.44      219.61    238.91 o 
 -12  10   8     7632.47     8497.90    686.45 o 
 -11  10   8     2873.72     2793.21    257.52 o 
 -10  10   8     1297.87     1278.67    227.32 o 
  -9  10   8      510.90      584.26    218.01 o 
  -8  10   8    10056.12    10128.16    338.09 o 
  -7  10   8     6680.78     6453.58    674.08 o 
  -6  10   8      660.48      567.52    226.89 o 
  -5  10   8     8775.07     8314.33    422.68 o 
  -4  10   8     4052.34     3989.05    300.23 o 
  -3  10   8      293.47      148.67    154.08 o 
  -2  10   8      119.16      344.36    173.78 o 
  -1  10   8     8850.53     8803.27    299.06 o 
   0  10   8     5482.67     5265.63    279.65 o 
   1  10   8     3037.61     2874.28    220.80 o 
   2  10   8        9.59        0.00    175.05 o 
   3  10   8      845.71      779.44    193.51 o 
   4  10   8     3682.51     3637.21    267.25 o 
   5  10   8     4896.15     4698.49    293.07 o 
   6  10   8      472.25      656.70    279.52 o 
   7  10   8       24.08      158.28    254.68 o 
   8  10   8       59.96       88.71    397.29 o 
   9  10   8     1594.44     1824.80    339.39 o 
  10  10   8       88.05       38.43    403.38 o 
  11  10   8       68.32        0.00    343.95 o 
 -16  11   8      297.17       42.33    365.16 o 
 -15  11   8      327.27      189.63    299.71 o 
 -14  11   8       36.25       70.21    287.11 o 
 -13  11   8       16.92        0.00    280.58 o 
 -12  11   8     4172.24     4237.05    416.40 o 
 -11  11   8      103.06        0.00    316.35 o 
 -10  11   8        0.42      160.93    213.76 o 
  -9  11   8      758.30      730.75    249.93 o 
  -8  11   8     5105.12     5041.17    290.81 o 
  -7  11   8      578.87      911.28    248.22 o 
  -6  11   8      534.03      694.01    270.76 o 
  -5  11   8        9.92       43.10    257.03 o 
  -4  11   8     1615.31     1689.59    297.10 o 
  -3  11   8      929.61      705.10    243.31 o 
  -2  11   8      382.88      521.92    202.91 o 
  -1  11   8      357.61      277.44    215.38 o 
   0  11   8    10562.11    11129.25    341.53 o 
   1  11   8     1357.48     1143.91    230.67 o 
   2  11   8       10.75        0.00    241.95 o 
   3  11   8      178.89       15.55    227.56 o 
   4  11   8     2691.49     2735.73    286.11 o 
   5  11   8     1630.36     1799.19    306.23 o 
   6  11   8        1.79        0.00    276.80 o 
   7  11   8       86.09      149.96    263.71 o 
   8  11   8      197.91      244.41    319.52 o 
   9  11   8      509.73      664.72    330.87 o 
  10  11   8       45.04        0.00    412.86 o 
 -15  12   8      645.59      958.07    338.46 o 
 -14  12   8      384.01       74.49    369.23 o 
 -13  12   8      226.87      264.19    359.24 o 
 -12  12   8      303.57      354.84    294.04 o 
 -11  12   8     1015.16      954.95    360.42 o 
 -10  12   8      370.37      325.42    282.68 o 
  -9  12   8      888.47     1366.18    395.79 o 
  -8  12   8     3124.66     3127.43    290.02 o 
  -7  12   8      936.73     1109.61    296.43 o 
  -6  12   8      665.19      777.96    287.53 o 
  -5  12   8      332.08       11.77    269.98 o 
  -4  12   8     1968.96     1935.00    313.90 o 
  -3  12   8       30.58       67.04    324.26 o 
  -2  12   8       16.99        9.39    278.36 o 
  -1  12   8     5688.43     5843.93    296.90 o 
   0  12   8      987.22      927.35    243.84 o 
   1  12   8     2280.61     2065.90    246.06 o 
   2  12   8      816.62     1016.34    251.41 o 
   3  12   8     2132.98     2139.79    315.83 o 
   4  12   8     1376.31     1196.08    249.57 o 
   5  12   8     3246.07     3431.26    562.90 o 
   6  12   8     2593.89     3084.27    543.31 o 
   7  12   8       29.31        0.00    238.55 o 
   8  12   8      378.40      423.57    294.08 o 
   9  12   8     1950.26     1805.00    330.60 o 
 -14  13   8       15.24        0.00    408.16 o 
 -13  13   8      347.91      467.82    381.14 o 
 -12  13   8     1585.10     1811.91    406.79 o 
 -11  13   8     1194.30     1877.05    308.93 o 
 -10  13   8      121.86        0.00    345.12 o 
  -9  13   8       83.10       36.55    351.61 o 
  -8  13   8     2495.11     2350.00    386.83 o 
  -7  13   8     1147.62     1422.86    285.28 o 
  -6  13   8      549.34      341.73    292.03 o 
  -5  13   8       14.79        0.00    335.95 o 
  -4  13   8     1176.30     1193.21    358.97 o 
  -3  13   8      942.24     1068.60    312.01 o 
  -2  13   8       19.59      164.91    345.01 o 
  -1  13   8      369.80       16.32    299.45 o 
   0  13   8    13178.14    13169.32    407.43 o 
   1  13   8     1135.71     1164.10    276.59 o 
   2  13   8      746.18      895.87    261.07 o 
   3  13   8      217.80      138.06    237.34 o 
   4  13   8     5740.25     6150.08    545.85 o 
   5  13   8      210.48      289.62    241.23 o 
   6  13   8      283.69      252.47    248.96 o 
   7  13   8      213.61      132.88    287.83 o 
   8  13   8      447.31      661.56    385.28 o 
 -13  14   8       48.66      328.65    325.87 o 
 -12  14   8       76.95       48.76    282.85 o 
 -11  14   8      313.18        0.00    367.51 o 
 -10  14   8        0.77      121.87    275.84 o 
  -9  14   8     1395.21     1465.18    336.88 o 
  -8  14   8      631.09      731.55    285.80 o 
  -7  14   8       20.32      302.53    362.18 o 
  -6  14   8       91.70      275.07    364.09 o 
  -5  14   8      859.12     1085.10    328.52 o 
  -4  14   8     2257.17     1932.49    349.57 o 
  -3  14   8       22.84      197.59    307.62 o 
  -2  14   8        0.94        0.00    265.29 o 
  -1  14   8       68.42        0.00    268.01 o 
   0  14   8      182.06       30.04    275.39 o 
   1  14   8      252.52        0.00    268.08 o 
   2  14   8       21.40        0.00    280.55 o 
   3  14   8      403.02      167.64    271.55 o 
   4  14   8       30.05      140.79    278.94 o 
   5  14   8      155.94        0.00    274.73 o 
   6  14   8      300.24      143.69    265.53 o 
   7  14   8       36.43      140.26    308.13 o 
 -11  15   8     1264.33     1064.76    361.24 o 
 -10  15   8       91.77        0.00    339.74 o 
  -9  15   8     1067.46     1027.02    409.55 o 
  -8  15   8      959.62      718.53    346.32 o 
  -7  15   8     2637.24     2406.47    431.26 o 
  -6  15   8     1191.60     1337.72    409.94 o 
  -5  15   8     1281.18     1237.62    310.22 o 
  -4  15   8       50.07      190.26    325.84 o 
  -3  15   8     2516.14     2385.43    431.43 o 
  -2  15   8       26.63        0.00    383.28 o 
  -1  15   8     2945.48     3037.95    403.17 o 
   0  15   8     1741.11     1341.42    332.30 o 
   1  15   8     1107.92     1172.91    368.21 o 
   2  15   8     1143.16     1364.02    370.00 o 
   3  15   8     1488.26     1511.07    338.99 o 
   4  15   8     2824.28     2727.00    366.78 o 
   5  15   8       18.28      128.25    301.00 o 
  -9  16   8       63.00      293.41    410.05 o 
  -8  16   8      194.12      395.45    421.47 o 
  -7  16   8      173.19        0.00    407.31 o 
  -6  16   8       12.78        1.04    337.65 o 
  -5  16   8      443.12      363.51    307.54 o 
  -4  16   8     1594.50     1802.67    384.29 o 
  -3  16   8       35.42        0.00    297.19 o 
  -2  16   8        4.58      450.70    354.59 o 
  -1  16   8       21.86        0.00    410.93 o 
   0  16   8      703.74      577.24    366.80 o 
   1  16   8      126.94       33.51    350.82 o 
   2  16   8      216.70      331.03    370.45 o 
 -21   1   9     1612.46     1537.32    339.20 o 
 -20   1   9      201.61      143.29    249.84 o 
 -19   1   9      271.53       98.48    217.30 o 
 -18   1   9     1163.75     1289.85    199.00 o 
 -17   1   9     4084.19     4084.68    253.41 o 
 -16   1   9        1.63        0.00    178.56 o 
 -15   1   9     2904.86     2515.06    220.38 o 
 -14   1   9     3267.33     3061.19    203.94 o 
 -13   1   9       76.75        0.00    164.77 o 
 -12   1   9      142.83        0.00    141.35 o 
 -11   1   9    23368.45    22196.78    438.30 o 
 -10   1   9    15996.48    16283.22    232.74 o 
  -9   1   9     1522.84     1476.82    110.03 o 
  -8   1   9        2.42        0.00     78.82 o 
  -7   1   9    11930.29    11551.61    155.21 o 
  -6   1   9     4330.51     4203.69    130.75 o 
  -5   1   9      277.46      239.13     82.62 o 
  -4   1   9      399.58      375.33     80.98 o 
  -3   1   9      956.18      951.12    104.15 o 
  -2   1   9    27656.75    29032.64    339.77 o 
  -1   1   9       42.18       27.26    120.60 o 
   0   1   9      602.19      460.82    164.26 o 
   1   1   9      672.57      626.51    170.43 o 
   2   1   9     8510.89     8153.41    298.72 o 
   3   1   9    20886.67    20562.50    838.99 o 
   4   1   9      226.84      180.62    227.72 o 
   5   1   9       75.51      173.16    253.18 o 
   6   1   9    28085.54    27287.03    607.83 o 
   7   1   9    15387.42    14357.42    477.64 o 
   8   1   9       51.64       98.73    328.46 o 
   9   1   9     3933.44     3656.36    354.96 o 
  10   1   9      480.55      433.77    287.03 o 
  11   1   9      243.98       11.43    388.20 o 
  12   1   9      188.82       31.45    398.56 o 
  13   1   9     4677.13     4156.15    519.47 o 
  14   1   9     1498.80     1405.10    452.47 o 
 -21   2   9      600.40      833.21    285.81 o 
 -20   2   9      127.94        0.00    279.38 o 
 -19   2   9       70.20      126.25    269.30 o 
 -18   2   9     1522.66     1513.13    204.87 o 
 -17   2   9      664.90      825.97    193.61 o 
 -16   2   9      514.81      397.49    165.52 o 
 -15   2   9      150.28        0.00    158.56 o 
 -14   2   9     5547.91     5984.78    221.42 o 
 -13   2   9      508.18      424.04    156.24 o 
 -12   2   9        2.76        0.00    122.28 o 
 -11   2   9     4588.59     4590.81    168.26 o 
 -10   2   9      149.12      457.44    120.02 o 
  -9   2   9     5381.53     5348.33    160.30 o 
  -8   2   9        0.42        0.00     89.02 o 
  -7   2   9    15197.98    15405.10    169.01 o 
  -6   2   9      705.76      489.47     82.43 o 
  -5   2   9     7007.00     7767.88    276.71 o 
  -4   2   9      267.58      258.84     89.42 o 
  -3   2   9       94.41      136.40     96.66 o 
  -2   2   9    11795.57    12663.63    329.67 o 
  -1   2   9     2485.98     2394.23    158.20 o 
   0   2   9      237.87      166.80    120.21 o 
   1   2   9    18402.59    18281.98    401.17 o 
   2   2   9     5201.35     5099.62    278.40 o 
   3   2   9    13856.04    13172.15   1088.42 o 
   4   2   9     2296.95     2242.15    252.06 o 
   5   2   9     6578.16     6284.97    342.14 o 
   6   2   9     4759.28     4578.49    330.96 o 
   7   2   9     2128.35     2028.81    333.79 o 
   8   2   9     1112.40      644.63    327.73 o 
   9   2   9      276.03      201.62    333.56 o 
  10   2   9     6259.45     6036.90    410.05 o 
  11   2   9       21.10       20.05    544.21 o 
  12   2   9      226.76       23.60    400.13 o 
  13   2   9      328.66      447.04    363.41 o 
  14   2   9      229.13       67.75    430.99 o 
 -20   3   9        1.90        0.00    278.12 o 
 -19   3   9       12.64        0.00    216.26 o 
 -18   3   9      829.32      893.97    222.66 o 
 -17   3   9     1417.49     1331.02    229.24 o 
 -16   3   9        1.16        0.00    170.04 o 
 -15   3   9      153.88       42.11    149.34 o 
 -14   3   9     1584.47     1382.76    171.00 o 
 -13   3   9     1899.11     1707.46    141.35 o 
 -12   3   9      190.73      223.98    119.96 o 
 -11   3   9     2418.58     2416.89    147.69 o 
 -10   3   9    19591.22    19668.87    507.63 o 
  -9   3   9     4327.52     4096.19    144.43 o 
  -8   3   9     1826.03     1818.92    115.80 o 
  -7   3   9       14.67        0.00     97.65 o 
  -6   3   9    20985.69    20342.63    306.68 o 
  -5   3   9     2649.13     2320.43    110.83 o 
  -4   3   9      375.32      291.77    132.48 o 
  -3   3   9     6586.26     6252.85    154.94 o 
  -2   3   9    10989.31    10886.56    303.74 o 
  -1   3   9      261.81       85.33    118.00 o 
   0   3   9      387.93      431.85    136.82 o 
   1   3   9     3838.47     3626.87    178.61 o 
   2   3   9     6943.67     6546.79    302.27 o 
   3   3   9     2896.30     2915.93    263.24 o 
   4   3   9      506.06      654.87    244.41 o 
   5   3   9      354.28      350.69    280.35 o 
   6   3   9     2632.21     2545.04    318.74 o 
   7   3   9     1091.91     1016.82    315.80 o 
   8   3   9       19.65       97.03    262.46 o 
   9   3   9       11.10        0.00    319.25 o 
  10   3   9      182.59        0.00    288.22 o 
  11   3   9        6.76        0.00    291.12 o 
  12   3   9       23.28        0.00    294.21 o 
  13   3   9      237.18        0.00    333.61 o 
 -20   4   9       26.64        0.00    355.66 o 
 -19   4   9      141.32        0.00    342.31 o 
 -18   4   9     1725.60     1690.35    395.79 o 
 -17   4   9       45.96        0.00    187.75 o 
 -16   4   9      365.93      262.79    168.75 o 
 -15   4   9     1932.09     1871.50    189.09 o 
 -14   4   9     6659.22     7237.29    221.55 o 
 -13   4   9      225.65       73.95    131.08 o 
 -12   4   9      451.19      375.37    129.15 o 
 -11   4   9      646.53      732.15    132.31 o 
 -10   4   9     1250.53     1107.06    140.35 o 
  -9   4   9     6216.20     6103.28    161.20 o 
  -8   4   9      766.14      833.01    111.21 o 
  -7   4   9    10562.46    11054.41    194.30 o 
  -6   4   9     8174.64     7801.44    207.37 o 
  -5   4   9     5807.01     5799.00    135.18 o 
  -4   4   9     1064.65      980.04    160.73 o 
  -3   4   9      382.31      491.23    106.37 o 
  -2   4   9      369.69      468.27    112.63 o 
  -1   4   9     2359.87     2269.89    213.24 o 
   0   4   9      523.25      458.61    130.71 o 
   1   4   9    13933.60    14358.07    302.64 o 
   2   4   9     3347.96     3645.54    203.90 o 
   3   4   9     7444.22     7088.46    256.67 o 
   4   4   9        8.44        0.00    195.04 o 
   5   4   9     2567.42     2745.84    529.78 o 
   6   4   9      613.84      679.87    291.71 o 
   7   4   9      129.00       68.59    289.85 o 
   8   4   9        0.46       19.52    310.46 o 
   9   4   9       23.58        0.00    265.48 o 
  10   4   9     2733.15     3043.78    400.76 o 
  11   4   9       15.44      241.13    367.32 o 
  12   4   9       26.37        0.00    307.62 o 
  13   4   9       44.91        0.00    427.81 o 
 -20   5   9       21.54        0.00    252.37 o 
 -19   5   9      889.18      854.34    361.46 o 
 -18   5   9      418.38      438.67    335.22 o 
 -17   5   9      254.58      185.53    311.93 o 
 -16   5   9      170.96      199.13    295.80 o 
 -15   5   9      111.34      140.26    166.11 o 
 -14   5   9      118.98      158.46    168.55 o 
 -13   5   9     4509.93     4583.65    222.13 o 
 -12   5   9        5.57        0.00    153.98 o 
 -11   5   9      747.99      718.53    172.62 o 
 -10   5   9    14529.85    14843.37    354.67 o 
  -9   5   9    13101.96    12726.22    272.89 o 
  -8   5   9     2924.90     2857.80    185.01 o 
  -7   5   9     1515.23     1324.53    140.96 o 
  -6   5   9    80331.83    82304.27   1071.96 o 
  -5   5   9     1295.79     1221.37    158.09 o 
  -4   5   9     2736.20     2606.97    174.02 o 
  -3   5   9     8134.28     8009.34    228.37 o 
  -2   5   9    58883.84    58894.36    558.16 o 
  -1   5   9     1982.04     2037.04    158.75 o 
   0   5   9       21.13      126.27    119.25 o 
   1   5   9    26305.14    27157.35    673.63 o 
   2   5   9     7219.18     7087.00    267.19 o 
   3   5   9       85.61       55.82    155.07 o 
   4   5   9        3.78       28.86    177.57 o 
   5   5   9    10889.79    10014.14    567.55 o 
   6   5   9      822.03      788.49    230.01 o 
   7   5   9      173.74       90.56    200.26 o 
   8   5   9      114.44      137.45    216.07 o 
   9   5   9      187.38       47.43    328.03 o 
  10   5   9     2389.86     2244.57    349.76 o 
  11   5   9     1431.03     1644.23    352.09 o 
  12   5   9        3.27        0.00    490.62 o 
  13   5   9       42.11        0.00    314.05 o 
 -20   6   9      307.58        0.00    523.60 o 
 -19   6   9        2.33        0.00    354.56 o 
 -18   6   9      105.70       98.05    286.25 o 
 -17   6   9      449.09      500.04    277.05 o 
 -16   6   9      129.85       43.39    231.02 o 
 -15   6   9      629.58      764.39    214.71 o 
 -14   6   9      268.45      182.33    179.71 o 
 -13   6   9      186.20      262.97    171.42 o 
 -12   6   9      147.19       93.54    163.96 o 
 -11   6   9      520.04      450.29    177.92 o 
 -10   6   9     1596.46     1712.76    175.76 o 
  -9   6   9     3538.66     3618.16    193.10 o 
  -8   6   9      454.67      471.66    164.16 o 
  -7   6   9       14.53       75.98    152.90 o 
  -6   6   9     7416.51     7503.61    248.65 o 
  -5   6   9      358.62      272.42    151.37 o 
  -4   6   9      154.95      110.46    146.24 o 
  -3   6   9       55.77       84.21    152.91 o 
  -2   6   9     2195.42     2077.64    170.37 o 
  -1   6   9      533.64      524.07    157.87 o 
   0   6   9      402.38      247.11    150.81 o 
   1   6   9      502.44      545.13    350.44 o 
   2   6   9    16041.12    15414.41    927.63 o 
   3   6   9      144.21      219.81    212.75 o 
   4   6   9     1429.11     1549.27    195.54 o 
   5   6   9       14.51       44.41    210.48 o 
   6   6   9     3261.58     3188.00    300.23 o 
   7   6   9      382.71      558.17    240.54 o 
   8   6   9      343.54      230.97    263.89 o 
   9   6   9     1604.55     1753.66    304.29 o 
  10   6   9      164.56      249.74    257.90 o 
  11   6   9      305.17      498.00    279.12 o 
  12   6   9       53.08      182.18    287.87 o 
 -19   7   9     1991.94     1657.37    564.83 o 
 -18   7   9       59.01        8.25    486.49 o 
 -17   7   9      246.40      189.23    315.49 o 
 -16   7   9      500.12      410.12    219.20 o 
 -15   7   9      820.13      581.73    216.22 o 
 -14   7   9      125.61      285.22    230.87 o 
 -13   7   9     3873.13     4238.03    226.54 o 
 -12   7   9      667.86      699.02    182.41 o 
 -11   7   9       32.99        0.00    180.23 o 
 -10   7   9     1388.06     1409.35    192.46 o 
  -9   7   9     3309.23     3186.56    207.93 o 
  -8   7   9       14.55        0.00    165.93 o 
  -7   7   9     2762.86     2818.93    208.38 o 
  -6   7   9    40341.89    41479.21    514.49 o 
  -5   7   9      918.59      897.95    160.31 o 
  -4   7   9      317.26      193.82    165.92 o 
  -3   7   9     1368.84     1236.78    166.15 o 
  -2   7   9    42833.14    44390.05    495.10 o 
  -1   7   9     5505.93     6012.93    377.45 o 
   0   7   9      387.99      293.65    239.72 o 
   1   7   9     6790.07     7767.91    408.11 o 
   2   7   9      804.69      776.85    307.30 o 
   3   7   9     1308.13     1333.33    326.35 o 
   4   7   9      942.93      819.26    244.41 o 
   5   7   9    13016.96    12901.46   1880.00 o 
   6   7   9     3641.18     3544.44    355.62 o 
   7   7   9      744.57      696.84    286.61 o 
   8   7   9      590.98      564.15    310.63 o 
   9   7   9     2000.19     1897.71    412.44 o 
  10   7   9     1242.75     1044.97    316.30 o 
  11   7   9     2045.85     2481.75    392.26 o 
  12   7   9        5.10        0.00    412.50 o 
 -19   8   9      370.57      474.12    404.04 o 
 -18   8   9     1982.51     2440.71    461.76 o 
 -17   8   9      598.63      916.95    294.98 o 
 -16   8   9      552.62      561.32    318.41 o 
 -15   8   9       26.18        0.00    217.71 o 
 -14   8   9     3816.65     4221.27    281.91 o 
 -13   8   9      392.40      323.01    238.72 o 
 -12   8   9        1.62        0.00    201.11 o 
 -11   8   9     3323.82     3712.79    224.46 o 
 -10   8   9     1899.90     1997.66    186.31 o 
  -9   8   9     2067.13     2028.39    203.31 o 
  -8   8   9        2.98      108.44    174.47 o 
  -7   8   9     6190.23     5930.43    258.18 o 
  -6   8   9     1890.21     1724.30    210.09 o 
  -5   8   9      605.80      638.99    171.96 o 
  -4   8   9     1055.91     1042.43    171.41 o 
  -3   8   9      173.05        0.00    134.29 o 
  -2   8   9       94.14      225.47    178.47 o 
  -1   8   9     1124.62     1301.14    196.03 o 
   0   8   9       81.64      107.96    185.71 o 
   1   8   9       31.45       43.04    175.36 o 
   2   8   9     7229.62     7498.99    434.11 o 
   3   8   9     2951.61     2911.05    327.87 o 
   4   8   9     1040.55      956.17    263.24 o 
   5   8   9        9.28      118.75    283.96 o 
   6   8   9     5598.50     5994.52    407.86 o 
   7   8   9      930.93      791.32    393.66 o 
   8   8   9      230.73      257.25    326.13 o 
   9   8   9      780.74      737.75    344.69 o 
  10   8   9      979.81     1430.62    371.74 o 
  11   8   9        2.25        0.00    300.23 o 
 -18   9   9      392.36      437.83    355.09 o 
 -17   9   9      499.23      368.09    340.75 o 
 -16   9   9       10.06       55.00    275.24 o 
 -15   9   9      904.48     1043.39    342.09 o 
 -14   9   9      120.81      188.32    222.43 o 
 -13   9   9     1852.11     1703.66    250.00 o 
 -12   9   9      480.79      516.68    220.09 o 
 -11   9   9      302.46      313.45    191.79 o 
 -10   9   9       59.72        6.38    205.09 o 
  -9   9   9      455.94      551.21    233.44 o 
  -8   9   9     1113.10     1040.52    194.96 o 
  -7   9   9     2005.32     2288.16    234.84 o 
  -6   9   9     1343.63     1333.00    263.86 o 
  -5   9   9     2158.46     2194.52    272.25 o 
  -4   9   9      378.75      375.18    309.21 o 
  -3   9   9     4776.26     5168.71    418.47 o 
  -2   9   9     5973.97     5758.90    310.80 o 
  -1   9   9     4889.92     4949.04    247.03 o 
   0   9   9      119.79        0.00    186.63 o 
   1   9   9      170.37       97.38    184.81 o 
   2   9   9       18.42       55.98    223.90 o 
   3   9   9     1459.15     1253.56    232.61 o 
   4   9   9      166.86      304.41    205.84 o 
   5   9   9     4507.48     4337.95    665.83 o 
   6   9   9     1361.22     1393.83    336.93 o 
   7   9   9      560.09      750.35    573.07 o 
   8   9   9        3.75        0.00    288.57 o 
   9   9   9     2897.94     3248.62    464.81 o 
  10   9   9       25.15        0.00    351.61 o 
  11   9   9      622.48      551.69    378.10 o 
 -17  10   9      160.12        0.00    354.20 o 
 -16  10   9      168.79      496.45    358.26 o 
 -15  10   9      206.43      649.36    352.42 o 
 -14  10   9     3769.93     3966.22    484.43 o 
 -13  10   9      535.79      731.55    292.21 o 
 -12  10   9       61.41      262.65    223.73 o 
 -11  10   9     3287.85     3391.52    275.68 o 
 -10  10   9     1104.85     1009.25    258.19 o 
  -9  10   9     1166.67     1348.84    216.85 o 
  -8  10   9       14.29       85.05    233.05 o 
  -7  10   9     7877.05     8021.49    715.31 o 
  -6  10   9       14.61       36.04    251.26 o 
  -5  10   9     1148.17     1200.25    329.39 o 
  -4  10   9     2666.92     2560.29    311.04 o 
  -3  10   9     1055.75      863.33    246.33 o 
  -2  10   9     1024.19      710.71    193.01 o 
  -1  10   9     5236.27     5236.22    274.05 o 
   0  10   9     1633.36     1664.83    210.80 o 
   1  10   9       81.12      216.06    227.68 o 
   2  10   9      119.83      122.65    242.32 o 
   3  10   9     5820.78     5452.64    292.07 o 
   4  10   9       32.58        0.00    230.70 o 
   5  10   9     1817.26     2130.45    277.74 o 
   6  10   9     2338.61     2437.62    379.03 o 
   7  10   9      204.33        0.00    381.49 o 
   8  10   9      272.15      242.94    314.69 o 
   9  10   9      812.00      911.59    439.74 o 
  10  10   9     1233.10     1085.66    398.79 o 
 -16  11   9      536.93      736.09    376.84 o 
 -15  11   9      454.20      584.93    282.38 o 
 -14  11   9       74.89        0.00    294.98 o 
 -13  11   9      877.83      809.40    302.02 o 
 -12  11   9      114.46       68.32    335.57 o 
 -11  11   9        1.17      103.89    274.43 o 
 -10  11   9      185.20       17.70    201.87 o 
  -9  11   9       85.14        2.52    202.48 o 
  -8  11   9      458.92      367.50    326.47 o 
  -7  11   9      633.48      217.82    268.39 o 
  -6  11   9        1.06       23.04    233.00 o 
  -5  11   9      108.06      127.60    234.56 o 
  -4  11   9      165.57      210.85    268.91 o 
  -3  11   9       19.57        0.00    268.04 o 
  -2  11   9       73.49       69.13    239.00 o 
  -1  11   9       83.32      237.88    205.14 o 
   0  11   9      123.55       43.04    192.26 o 
   1  11   9      344.11      300.28    221.57 o 
   2  11   9     1323.32     1003.36    227.21 o 
   3  11   9      116.98        0.00    221.21 o 
   4  11   9       43.97      503.60    259.09 o 
   5  11   9      446.63      532.05    266.64 o 
   6  11   9      427.54      588.66    241.44 o 
   7  11   9      559.68      768.99    410.26 o 
   8  11   9      573.15      614.18    339.62 o 
   9  11   9     1899.23     2053.33    488.25 o 
 -15  12   9      634.41      652.98    395.32 o 
 -14  12   9     1018.86     1090.09    386.83 o 
 -13  12   9      422.08      409.81    369.23 o 
 -12  12   9      100.20       24.89    352.19 o 
 -11  12   9        2.60        0.00    291.68 o 
 -10  12   9       14.06        0.00    244.78 o 
  -9  12   9      357.33      361.68    226.48 o 
  -8  12   9      404.28      332.81    337.57 o 
  -7  12   9     2563.16     2438.71    332.53 o 
  -6  12   9      411.66      493.86    342.31 o 
  -5  12   9      372.11      225.68    283.05 o 
  -4  12   9        8.80        0.00    276.64 o 
  -3  12   9     1264.45     1306.83    361.35 o 
  -2  12   9      228.96      288.30    260.90 o 
  -1  12   9     2364.50     2394.11    395.96 o 
   0  12   9      526.41      239.76    243.65 o 
   1  12   9       78.28       23.34    226.78 o 
   2  12   9       88.06      161.24    239.44 o 
   3  12   9      754.63      906.58    265.79 o 
   4  12   9       76.76       98.45    291.97 o 
   5  12   9     1154.51     1539.33    325.17 o 
   6  12   9     1006.57     1314.79    328.24 o 
   7  12   9      516.95      570.26    253.94 o 
   8  12   9       14.32        0.00    445.92 o 
 -14  13   9      355.66      806.97    437.02 o 
 -13  13   9      457.33      333.14    287.03 o 
 -12  13   9      420.21      542.58    315.88 o 
 -11  13   9       30.98       64.82    362.04 o 
 -10  13   9     1829.31     1966.80    397.36 o 
  -9  13   9       27.23        0.00    300.89 o 
  -8  13   9       14.27        0.00    293.16 o 
  -7  13   9     1191.03     1212.83    319.24 o 
  -6  13   9     1543.30     1645.96    388.53 o 
  -5  13   9      192.78      331.66    268.16 o 
  -4  13   9       24.14        0.00    285.97 o 
  -3  13   9     1846.79     1515.85    333.95 o 
  -2  13   9     1185.29      895.55    326.78 o 
  -1  13   9     1326.92     1751.80    351.61 o 
   0  13   9      220.19      321.29    322.63 o 
   1  13   9      129.74        0.00    242.90 o 
   2  13   9     2534.29     2691.69    298.43 o 
   3  13   9        2.54        0.00    285.20 o 
   4  13   9       70.57       62.31    300.13 o 
   5  13   9      497.01      670.77    291.48 o 
   6  13   9     1200.31     1275.87    284.64 o 
   7  13   9      503.51        0.00    329.02 o 
 -12  14   9       35.09      220.66    391.07 o 
 -11  14   9      131.56      150.12    288.22 o 
 -10  14   9      438.38      614.79    465.88 o 
  -9  14   9       65.08      368.64    329.61 o 
  -8  14   9      454.36      855.46    391.12 o 
  -7  14   9      735.37      198.58    319.90 o 
  -6  14   9       34.99        0.00    297.38 o 
  -5  14   9     1192.63      933.18    339.20 o 
  -4  14   9     1928.24     2611.86    451.45 o 
  -3  14   9     2005.79     2074.11    363.10 o 
  -2  14   9      970.18      908.18    347.50 o 
  -1  14   9      700.94      342.23    327.95 o 
   0  14   9      731.18     1005.07    359.46 o 
   1  14   9      164.98      313.60    399.36 o 
   2  14   9     1173.27     1212.11    373.43 o 
   3  14   9       87.59      252.72    283.84 o 
   4  14   9        2.66        0.00    311.67 o 
   5  14   9       71.53       52.97    287.60 o 
 -11  15   9      116.34       76.97    349.83 o 
 -10  15   9     1628.92     1718.51    371.87 o 
  -9  15   9      212.63        0.00    390.77 o 
  -8  15   9       16.84      148.01    342.49 o 
  -7  15   9      512.96      494.16    404.92 o 
  -6  15   9     1826.03     1587.32    329.27 o 
  -5  15   9      254.97      312.82    414.34 o 
  -4  15   9        4.69      197.43    334.67 o 
  -3  15   9     2591.18     2766.79    453.26 o 
  -2  15   9     1606.98     1391.25    377.37 o 
  -1  15   9       78.29      284.86    310.47 o 
   0  15   9      118.26      115.87    418.33 o 
   1  15   9      424.04       80.99    425.36 o 
   2  15   9     1296.42     1166.70    448.84 o 
   3  15   9       74.54      296.95    330.87 o 
  -8  16   9       20.58       72.33    422.02 o 
  -7  16   9      686.17      373.10    360.19 o 
  -6  16   9      163.91      242.81    355.04 o 
  -5  16   9     1320.26     1441.53    375.18 o 
  -4  16   9      851.15      897.86    375.43 o 
  -3  16   9     2340.78     2022.70    367.01 o 
  -2  16   9      359.73      237.06    431.46 o 
  -1  16   9     1182.60      627.82    381.10 o 
   0  16   9      574.60      673.91    384.29 o 
   1  16   9      416.24      619.28    460.59 o 
 -21   0  10     1538.40     1719.55    420.87 o 
 -20   0  10      222.26       94.49    353.91 o 
 -19   0  10       62.21        0.00    273.39 o 
 -18   0  10       58.90        0.00    318.74 o 
 -17   0  10     7238.05     7603.80    432.32 o 
 -16   0  10      593.37      498.37    252.98 o 
 -15   0  10      636.94      388.80    273.24 o 
 -14   0  10      197.22       48.00    215.20 o 
 -13   0  10      915.67      869.45    192.15 o 
 -12   0  10      840.36      760.76    208.43 o 
 -11   0  10    14063.04    14493.26    389.83 o 
 -10   0  10       66.08       17.76    196.62 o 
  -9   0  10     6105.68     5588.77    259.26 o 
  -8   0  10     4793.90     4590.77    190.95 o 
  -7   0  10    16408.84    15934.65    368.30 o 
  -6   0  10     1462.12     1303.33    135.64 o 
  -5   0  10     2580.08     2770.63    170.28 o 
  -4   0  10    53959.84    52559.45    956.63 o 
  -3   0  10     1264.04      926.89    166.38 o 
  -2   0  10     1695.45     1613.25    206.14 o 
  -1   0  10     9710.89     9272.21    404.04 o 
   0   0  10    62052.58    56111.53    915.27 o 
   1   0  10     2822.54     2432.46    309.21 o 
   2   0  10     1503.43     1686.23    371.05 o 
   3   0  10    48669.58    46554.84    972.98 o 
   4   0  10    13878.70    14124.77    639.04 o 
   5   0  10      935.12      420.53    383.42 o 
   6   0  10     1280.21     1665.62    350.44 o 
   7   0  10    29755.01    27936.20    956.49 o 
   8   0  10      242.24        0.00    432.90 o 
   9   0  10       63.23        0.00    568.95 o 
  10   0  10       51.83        0.00    552.46 o 
  11   0  10     2781.81     2028.43    622.55 o 
  12   0  10        8.25        0.00    585.44 o 
  13   0  10     3280.99     3034.39    688.51 o 
 -21   1  10      183.83     1420.42    892.58 o 
 -20   1  10       36.50       64.94    230.00 o 
 -19   1  10       15.19       49.56    196.76 o 
 -18   1  10       55.68        0.00    221.63 o 
 -17   1  10      262.30      309.79    215.88 o 
 -16   1  10     1420.51     1609.87    204.69 o 
 -15   1  10       94.43       16.39    159.31 o 
 -14   1  10      136.76        0.00    160.36 o 
 -13   1  10       94.81      102.20    154.44 o 
 -12   1  10     2711.72     3077.35    192.10 o 
 -11   1  10        3.06       45.16    146.46 o 
 -10   1  10       79.78       18.87    107.33 o 
  -9   1  10     3039.50     3040.14    140.40 o 
  -8   1  10       18.39       21.23    101.44 o 
  -7   1  10     3304.49     3108.62    108.57 o 
  -6   1  10       15.96        0.00     87.10 o 
  -5   1  10     6976.56     6893.00    137.51 o 
  -4   1  10        0.62        0.00     96.04 o 
  -3   1  10     2726.66     2777.44    137.07 o 
  -2   1  10       38.43        0.00    133.01 o 
  -1   1  10        4.91       75.77    137.59 o 
   0   1  10     1013.75     1081.64    201.09 o 
   1   1  10      195.16      172.88    196.64 o 
   2   1  10       20.53      110.51    241.18 o 
   3   1  10     2216.69     2539.27    282.35 o 
   4   1  10     4095.11     3683.22    317.46 o 
   5   1  10      181.91       37.05    222.77 o 
   6   1  10      163.81        0.88    240.69 o 
   7   1  10      620.17     1131.90    348.05 o 
   8   1  10     3770.90     3901.31    367.51 o 
   9   1  10       59.08        0.00    286.54 o 
  10   1  10        1.10      372.51    345.12 o 
  11   1  10      109.02        0.93    404.42 o 
  12   1  10      989.71      917.00    436.65 o 
  13   1  10       15.16       14.36    359.40 o 
 -20   2  10      151.77        0.00    274.22 o 
 -19   2  10      371.72      240.65    220.41 o 
 -18   2  10       12.95        0.00    187.00 o 
 -17   2  10     4144.33     4217.68    240.73 o 
 -16   2  10      935.22      924.43    197.80 o 
 -15   2  10     2142.69     2009.62    188.14 o 
 -14   2  10       28.80        0.00    172.57 o 
 -13   2  10     1563.19     1575.40    185.26 o 
 -12   2  10      872.98      793.37    145.11 o 
 -11   2  10    10180.67    10178.93    213.24 o 
 -10   2  10       37.96        0.00    104.44 o 
  -9   2  10       30.61       18.82     97.19 o 
  -8   2  10     8320.54     7845.19    176.95 o 
  -7   2  10     4249.57     4099.71    149.47 o 
  -6   2  10       36.89        0.00     82.58 o 
  -5   2  10       49.19      156.95     95.28 o 
  -4   2  10    31539.67    32008.59    429.97 o 
  -3   2  10     4187.54     3681.82    154.13 o 
  -2   2  10      145.06        7.48     99.91 o 
  -1   2  10      228.74      122.07    142.53 o 
   0   2  10    22302.75    23207.56    363.60 o 
   1   2  10     6088.49     5895.51    295.63 o 
   2   2  10      331.72      250.19    200.71 o 
   3   2  10     5213.63     4809.10    300.45 o 
   4   2  10      828.70      913.02    243.10 o 
   5   2  10      160.58        0.00    255.92 o 
   6   2  10      965.21      670.78    316.30 o 
   7   2  10     7916.52     7345.35    407.96 o 
   8   2  10      334.75      459.57    283.71 o 
   9   2  10      198.34        0.00    351.28 o 
  10   2  10       82.26        0.00    355.63 o 
  11   2  10     1481.24     1422.68    393.73 o 
  12   2  10       56.71      273.15    389.61 o 
  13   2  10     1473.63     1125.56    350.98 o 
 -20   3  10       50.67        0.00    300.06 o 
 -19   3  10       57.60        0.00    284.65 o 
 -18   3  10        6.59      226.88    219.50 o 
 -17   3  10      253.02      186.90    258.45 o 
 -16   3  10     4146.98     4488.92    262.58 o 
 -15   3  10      442.68      409.58    179.83 o 
 -14   3  10      153.16      182.46    164.77 o 
 -13   3  10      271.13      362.53    153.30 o 
 -12   3  10     9841.79    10698.06    232.22 o 
 -11   3  10       27.95       19.74    124.44 o 
 -10   3  10       43.14       11.78    113.09 o 
  -9   3  10    14839.08    15072.38    239.65 o 
  -8   3  10      382.29      356.78    108.83 o 
  -7   3  10     6186.63     6242.32    161.58 o 
  -6   3  10      261.11       79.21     98.82 o 
  -5   3  10    28550.55    28003.38    773.32 o 
  -4   3  10       10.19        0.00     98.02 o 
  -3   3  10     1472.33     1346.21    128.07 o 
  -2   3  10      266.72      106.94    122.85 o 
  -1   3  10      232.61      104.86    108.99 o 
   0   3  10      681.99      558.66    167.37 o 
   1   3  10     4792.72     4310.47    206.05 o 
   2   3  10      188.56       65.46    156.96 o 
   3   3  10     8921.90     8048.74    333.95 o 
   4   3  10     1582.26     1558.42    387.54 o 
   5   3  10     1541.16     1695.74    282.38 o 
   6   3  10      270.87      612.27    265.78 o 
   7   3  10     2505.67     2684.37    323.87 o 
   8   3  10    10555.30    10408.15    494.74 o 
   9   3  10      550.85        7.63    287.18 o 
  10   3  10        2.04        0.00    299.01 o 
  11   3  10      144.01       80.24    306.99 o 
  12   3  10     3049.17     3345.90    441.60 o 
 -20   4  10        6.04       38.04    307.15 o 
 -19   4  10     1270.84     1068.85    358.54 o 
 -18   4  10       51.19      103.26    277.99 o 
 -17   4  10      175.31       76.17    232.38 o 
 -16   4  10       61.02      143.64    214.58 o 
 -15   4  10     4447.43     4650.15    284.33 o 
 -14   4  10      418.57      471.70    188.32 o 
 -13   4  10     1918.04     1719.97    180.31 o 
 -12   4  10     3823.11     3448.31    191.03 o 
 -11   4  10     2674.00     2676.01    167.17 o 
 -10   4  10        2.54        0.00    130.78 o 
  -9   4  10     2353.37     2212.44    169.08 o 
  -8   4  10    12775.12    12667.90    270.27 o 
  -7   4  10       27.88       28.75    135.24 o 
  -6   4  10     1671.49     1694.93    168.70 o 
  -5   4  10      131.67      293.33    146.26 o 
  -4   4  10     6122.43     6369.04    235.67 o 
  -3   4  10     4560.91     4665.34    207.06 o 
  -2   4  10     1353.31     1412.86    167.12 o 
  -1   4  10     1154.23     1047.38    134.24 o 
   0   4  10       18.67        0.00    125.55 o 
   1   4  10     9850.16     9846.87    280.96 o 
   2   4  10       40.36        0.00    152.19 o 
   3   4  10     3354.91     3547.52    359.10 o 
   4   4  10     1354.54     1275.03    197.11 o 
   5   4  10     7288.43     7410.90    332.78 o 
   6   4  10       15.52        0.00    271.32 o 
   7   4  10       23.16      134.84    265.30 o 
   8   4  10     1616.93     1231.45    345.44 o 
   9   4  10     1644.86     1184.01    360.23 o 
  10   4  10        6.22        0.00    459.69 o 
  11   4  10     1015.11      977.59    394.42 o 
  12   4  10      970.65      929.43    401.17 o 
 -20   5  10        3.02        0.00    356.40 o 
 -19   5  10       49.95       22.07    283.71 o 
 -18   5  10      108.67        0.00    251.49 o 
 -17   5  10      430.33      454.95    218.67 o 
 -16   5  10     1605.21     1736.14    232.76 o 
 -15   5  10      545.80      813.27    254.22 o 
 -14   5  10        1.81      185.72    173.76 o 
 -13   5  10     1691.28     1673.65    188.33 o 
 -12   5  10     1437.98     1685.30    182.26 o 
 -11   5  10     1592.45     1499.00    160.90 o 
 -10   5  10      109.04       59.53    137.23 o 
  -9   5  10     1158.47     1046.38    150.47 o 
  -8   5  10     2429.24     2473.20    176.93 o 
  -7   5  10      162.04      255.01    158.07 o 
  -6   5  10      200.94       56.64    153.19 o 
  -5   5  10    10302.96    10021.81    271.34 o 
  -4   5  10     5562.47     5591.02    224.93 o 
  -3   5  10     1740.48     1564.34    175.55 o 
  -2   5  10       17.63       38.17    158.96 o 
  -1   5  10     1821.17     2150.93    182.16 o 
   0   5  10     1086.99     1215.30    168.92 o 
   1   5  10     8620.21     8681.39    274.43 o 
   2   5  10      177.02      126.73    228.75 o 
   3   5  10      882.19      930.69    253.57 o 
   4   5  10     2647.50     2608.49    233.32 o 
   5   5  10     1104.22     1155.86    222.76 o 
   6   5  10      707.54      753.02    260.77 o 
   7   5  10        2.76        0.00    227.31 o 
   8   5  10      626.55      579.76    249.78 o 
   9   5  10     1712.21     1764.43    286.40 o 
  10   5  10      175.62      193.84    357.69 o 
  11   5  10      313.92      628.61    394.42 o 
  12   5  10      767.69      577.83    413.20 o 
 -19   6  10     1152.69     1186.18    374.40 o 
 -18   6  10      104.85      323.72    336.63 o 
 -17   6  10      444.34      218.51    323.60 o 
 -16   6  10      528.82      575.68    218.63 o 
 -15   6  10     2093.34     2404.01    208.53 o 
 -14   6  10     1232.35     1405.40    198.06 o 
 -13   6  10      928.46     1045.53    187.33 o 
 -12   6  10     1529.60     1633.94    192.14 o 
 -11   6  10       11.79      127.87    176.95 o 
 -10   6  10      620.37      647.19    205.30 o 
  -9   6  10     2629.52     2361.44    183.89 o 
  -8   6  10     9820.68     9367.39    279.69 o 
  -7   6  10     1086.74     1072.10    162.07 o 
  -6   6  10       29.31        0.00    156.58 o 
  -5   6  10       15.26       83.25    174.05 o 
  -4   6  10     2539.68     2747.21    192.17 o 
  -3   6  10       37.87       77.08    182.49 o 
  -2   6  10       20.44        0.00    162.89 o 
  -1   6  10      406.69      267.43    155.20 o 
   0   6  10      101.43      106.37    294.78 o 
   1   6  10     1599.30     2040.71    317.76 o 
   2   6  10        2.60       99.91    240.90 o 
   3   6  10      309.67      529.78    309.02 o 
   4   6  10      261.56      251.18    307.30 o 
   5   6  10     7772.75     7531.70    731.80 o 
   6   6  10      451.94     1053.21    378.03 o 
   7   6  10      125.70       63.31    366.77 o 
   8   6  10       33.87        0.00    302.47 o 
   9   6  10     1777.76     1626.63    367.18 o 
  10   6  10      261.96      656.98    404.72 o 
  11   6  10      721.11      380.97    352.80 o 
  12   6  10     2277.10     2296.41    705.00 o 
 -19   7  10       48.97        0.00    502.98 o 
 -18   7  10       67.34        0.00    321.65 o 
 -17   7  10      867.05      989.32    292.57 o 
 -16   7  10      322.28       59.78    315.40 o 
 -15   7  10      620.12      733.54    224.72 o 
 -14   7  10       28.78       99.06    219.58 o 
 -13   7  10     6629.66     6996.08    268.09 o 
 -12   7  10       40.11      193.14    176.52 o 
 -11   7  10     3646.82     3622.03    219.66 o 
 -10   7  10      294.13      307.32    170.76 o 
  -9   7  10     7034.26     7314.27    256.28 o 
  -8   7  10     7192.54     7165.55    236.06 o 
  -7   7  10     4891.19     4936.00    242.41 o 
  -6   7  10      962.56      915.05    181.71 o 
  -5   7  10       30.59        0.00    146.42 o 
  -4   7  10    10694.71    10574.68    281.97 o 
  -3   7  10     2203.74     2328.33    190.34 o 
  -2   7  10     2964.49     2878.12    209.99 o 
  -1   7  10     3301.31     3183.83    286.88 o 
   0   7  10     1297.44     1007.20    311.89 o 
   1   7  10      817.43      883.96    593.69 o 
   2   7  10       23.45        0.00    306.06 o 
   3   7  10     2049.01     2386.90    364.87 o 
   4   7  10     1510.54     1639.20    348.92 o 
   5   7  10        4.34       52.74    275.13 o 
   6   7  10     1685.78     1556.97    283.52 o 
   7   7  10     1109.96     1344.02    409.21 o 
   8   7  10     1728.98     1694.73    415.36 o 
   9   7  10     1017.47     1099.69    366.51 o 
  10   7  10      442.54      357.27    415.42 o 
  11   7  10      720.98      845.87    382.35 o 
 -18   8  10       20.15      267.98    371.05 o 
 -17   8  10       51.46        0.00    465.88 o 
 -16   8  10      259.77      349.62    233.94 o 
 -15   8  10      354.74      270.41    254.40 o 
 -14   8  10       87.15      294.27    248.77 o 
 -13   8  10      607.08      705.16    225.51 o 
 -12   8  10     4473.46     4698.14    258.15 o 
 -11   8  10      429.98      461.80    183.52 o 
 -10   8  10      691.35      802.91    183.42 o 
  -9   8  10     4379.29     3864.22    219.76 o 
  -8   8  10    12397.15    12182.81    299.46 o 
  -7   8  10     1105.94     1157.19    196.19 o 
  -6   8  10      973.70     1147.51    192.96 o 
  -5   8  10       59.21      104.85    169.68 o 
  -4   8  10     2571.94     2570.01    214.49 o 
  -3   8  10      226.44      317.43    278.29 o 
  -2   8  10      105.14       71.97    246.10 o 
  -1   8  10     9134.02     9175.64    419.08 o 
   0   8  10      901.86      784.80    290.95 o 
   1   8  10      151.30        0.00    257.03 o 
   2   8  10       51.86        0.00    265.90 o 
   3   8  10     3799.40     3505.73    327.73 o 
   4   8  10     3843.32     4202.09    375.63 o 
   5   8  10     1382.94     1147.77    368.04 o 
   6   8  10       82.89        0.00    300.89 o 
   7   8  10      161.62      135.79    404.72 o 
   8   8  10     1329.02     1286.32    329.39 o 
   9   8  10      320.00       50.46    343.31 o 
  10   8  10       57.09        8.31    357.50 o 
  11   8  10       33.31        0.00    431.43 o 
 -18   9  10        4.49      164.91    515.35 o 
 -17   9  10       27.23        0.00    333.56 o 
 -16   9  10       69.00        0.00    271.05 o 
 -15   9  10      104.43       44.43    270.60 o 
 -14   9  10        5.40        0.00    227.15 o 
 -13   9  10       40.27       89.05    256.48 o 
 -12   9  10      346.93      129.33    218.51 o 
 -11   9  10      539.43      463.46    221.24 o 
 -10   9  10       30.21       17.27    166.11 o 
  -9   9  10     1256.49     1391.48    208.46 o 
  -8   9  10     1416.23     1520.22    195.55 o 
  -7   9  10     1303.28     1164.97    209.17 o 
  -6   9  10     1892.98     1994.78    336.39 o 
  -5   9  10       18.91        0.00    249.97 o 
  -4   9  10       12.65        0.00    294.44 o 
  -3   9  10      390.84      300.97    233.22 o 
  -2   9  10     5404.49     5287.33    401.97 o 
  -1   9  10     3095.52     2966.83    237.27 o 
   0   9  10     1651.43     1694.16    316.94 o 
   1   9  10      202.09       26.99    289.00 o 
   2   9  10     1610.84     1191.54    362.87 o 
   3   9  10     1363.75     1588.50    297.19 o 
   4   9  10      266.20      385.81    275.80 o 
   5   9  10      103.38        0.00    308.17 o 
   6   9  10        3.83        0.00    316.98 o 
   7   9  10       40.38       83.11    361.51 o 
   8   9  10      219.12      413.95    367.29 o 
   9   9  10        2.49       56.79    363.54 o 
  10   9  10       32.00        0.00    365.71 o 
 -17  10  10      229.59       92.16    297.27 o 
 -16  10  10      120.79        0.00    291.12 o 
 -15  10  10      239.88        0.00    343.67 o 
 -14  10  10      748.06      932.60    357.04 o 
 -13  10  10      623.99      354.36    270.79 o 
 -12  10  10     2544.49     2641.20    273.47 o 
 -11  10  10      228.65      270.12    228.33 o 
 -10  10  10       23.11        0.00    193.96 o 
  -9  10  10     1182.65     1141.34    222.10 o 
  -8  10  10    12955.95    12916.83    803.95 o 
  -7  10  10      793.95      905.24    280.94 o 
  -6  10  10     1569.80     1572.45    345.23 o 
  -5  10  10      948.78      745.50    277.94 o 
  -4  10  10     3914.55     4494.27    737.98 o 
  -3  10  10      167.80       91.94    271.92 o 
  -2  10  10      109.76      330.32    285.14 o 
  -1  10  10    14148.79    15214.62    558.91 o 
   0  10  10      710.24      674.04    212.15 o 
   1  10  10      139.41      289.20    231.26 o 
   2  10  10      192.19       88.59    223.94 o 
   3  10  10    12089.80    13312.17    548.55 o 
   4  10  10     3237.14     3707.90    446.92 o 
   5  10  10      663.85      536.56    390.77 o 
   6  10  10        1.94       18.38    343.26 o 
   7  10  10     1510.08     1698.60    655.53 o 
   8  10  10     2123.57     2543.51    440.80 o 
   9  10  10      786.69      394.18    374.46 o 
 -16  11  10      395.78      535.45    379.30 o 
 -15  11  10       19.34       11.64    307.36 o 
 -14  11  10        9.77        0.00    347.27 o 
 -13  11  10     2241.03     2055.29    309.24 o 
 -12  11  10      660.66      366.14    299.01 o 
 -11  11  10       21.31        0.00    228.66 o 
 -10  11  10       59.95        0.00    228.66 o 
  -9  11  10      643.89      525.14    199.36 o 
  -8  11  10     7898.89     7747.21    521.54 o 
  -7  11  10      239.59      506.40    282.93 o 
  -6  11  10       67.65       40.60    281.22 o 
  -5  11  10      534.48      467.94    287.83 o 
  -4  11  10     4067.02     3996.34    367.93 o 
  -3  11  10       57.81       18.55    280.50 o 
  -2  11  10      159.69        0.00    341.05 o 
  -1  11  10     1951.88     2229.74    313.38 o 
   0  11  10     3510.84     3453.25    416.76 o 
   1  11  10        9.05        0.00    241.53 o 
   2  11  10      638.54      584.35    244.49 o 
   3  11  10      189.73      292.97    251.74 o 
   4  11  10     8073.45     7778.84    493.06 o 
   5  11  10       11.98        0.00    315.60 o 
   6  11  10      218.73      541.71    420.79 o 
   7  11  10      765.03     1133.77    394.41 o 
   8  11  10     1696.35     1662.78    437.84 o 
 -15  12  10      380.28      423.83    289.96 o 
 -14  12  10     1045.78     1623.04    353.64 o 
 -13  12  10      100.46        0.00    363.87 o 
 -12  12  10      257.46       53.25    357.48 o 
 -11  12  10     1361.79     1430.73    324.13 o 
 -10  12  10      293.53      176.94    243.67 o 
  -9  12  10      333.64      341.94    242.57 o 
  -8  12  10     3514.82     3221.75    399.36 o 
  -7  12  10     2359.81     2603.51    355.62 o 
  -6  12  10      477.66      705.44    359.81 o 
  -5  12  10      134.59      432.09    349.80 o 
  -4  12  10     5609.16     5882.65    542.15 o 
  -3  12  10      708.17      510.74    307.62 o 
  -2  12  10      201.01      361.98    312.96 o 
  -1  12  10     2154.07     1847.10    352.55 o 
   0  12  10     1162.79      900.88    336.02 o 
   1  12  10      324.58      738.78    338.72 o 
   2  12  10       25.34       41.25    271.63 o 
   3  12  10     4337.06     4276.22    328.53 o 
   4  12  10      193.48      167.19    270.85 o 
   5  12  10     1528.49     1175.91    280.09 o 
   6  12  10      178.88      783.31    507.11 o 
   7  12  10      586.28      405.59    387.28 o 
 -14  13  10        8.24        0.00    382.70 o 
 -13  13  10     1437.93     1947.83    424.96 o 
 -12  13  10     1111.69     1054.04    333.79 o 
 -11  13  10      599.85      793.61    335.13 o 
 -10  13  10        1.90       48.64    297.78 o 
  -9  13  10     1687.18     1860.55    349.78 o 
  -8  13  10     2314.28     2408.29    359.46 o 
  -7  13  10     2717.94     2920.13    375.40 o 
  -6  13  10      631.24      739.51    320.31 o 
  -5  13  10     1040.29      964.81    330.84 o 
  -4  13  10      954.38      758.60    384.82 o 
  -3  13  10     1639.05     1416.54    310.47 o 
  -2  13  10     1072.73     1028.64    309.02 o 
  -1  13  10      965.30      830.77    303.15 o 
   0  13  10     3949.35     4029.57    389.12 o 
   1  13  10      248.58      228.15    345.06 o 
   2  13  10       64.30       37.82    344.51 o 
   3  13  10      626.67      817.80    314.11 o 
   4  13  10     9759.30     9686.83    451.45 o 
   5  13  10       29.59       26.96    322.35 o 
   6  13  10       54.50       65.97    449.39 o 
 -12  14  10      127.46        0.00    320.90 o 
 -11  14  10      499.28      599.17    345.44 o 
 -10  14  10      130.19        0.00    383.77 o 
  -9  14  10        4.93      309.96    324.82 o 
  -8  14  10      352.62      382.28    295.37 o 
  -7  14  10      338.85      325.81    387.21 o 
  -6  14  10       17.12        0.00    379.03 o 
  -5  14  10      562.69      617.04    304.55 o 
  -4  14  10     2610.08     2443.50    496.80 o 
  -3  14  10      142.45        0.00    388.98 o 
  -2  14  10        3.86        0.00    333.84 o 
  -1  14  10       81.14      272.88    348.42 o 
   0  14  10     1253.12      736.78    361.84 o 
   1  14  10       35.85        0.00    419.77 o 
   2  14  10        6.93        0.00    320.32 o 
   3  14  10       70.00       17.27    365.19 o 
   4  14  10      237.67      304.25    332.95 o 
 -10  15  10      185.23      664.85    422.64 o 
  -9  15  10     2204.64     2479.80    370.25 o 
  -8  15  10      276.24      200.30    347.78 o 
  -7  15  10     3253.83     3409.69    418.02 o 
  -6  15  10       35.59       68.83    336.80 o 
  -5  15  10     1426.04     1412.59    385.16 o 
  -4  15  10        2.82      121.74    305.94 o 
  -3  15  10     2604.16     2672.10    426.71 o 
  -2  15  10      867.73      829.32    339.54 o 
  -1  15  10      546.72      509.20    434.26 o 
   0  15  10      508.31      564.56    378.10 o 
   1  15  10      618.56      565.10    387.09 o 
   2  15  10      194.18      385.89    388.52 o 
  -5  16  10       96.04       55.07    318.97 o 
  -4  16  10      421.82       78.81    370.37 o 
  -3  16  10      139.25      128.27    438.68 o 
 -20   1  11        2.28       35.55    230.95 o 
 -19   1  11      392.67      292.64    202.72 o 
 -18   1  11      223.46      206.49    267.39 o 
 -17   1  11     7276.81     7893.57    306.06 o 
 -16   1  11       33.11        0.00    194.35 o 
 -15   1  11      949.77     1238.10    180.23 o 
 -14   1  11     4466.27     3975.76    217.43 o 
 -13   1  11     7856.02     8272.82    305.76 o 
 -12   1  11      529.93      540.53    165.28 o 
 -11   1  11     2149.34     1831.33    173.44 o 
 -10   1  11    36851.36    39081.78   1210.43 o 
  -9   1  11       10.14       41.31    130.62 o 
  -8   1  11      331.13      339.55    116.65 o 
  -7   1  11     6440.82     6223.44    174.46 o 
  -6   1  11    37331.93    39164.87    380.74 o 
  -5   1  11     1343.60     1262.76    107.93 o 
  -4   1  11       13.29        0.00    107.52 o 
  -3   1  11      530.17      424.66    115.11 o 
  -2   1  11      274.80      289.29    151.31 o 
  -1   1  11      650.54      628.82    150.81 o 
   0   1  11       51.58       74.59    303.03 o 
   1   1  11     5729.88     5692.91    298.72 o 
   2   1  11    10375.83    10239.72    368.70 o 
   3   1  11     4812.62     4712.69    756.54 o 
   4   1  11      644.80      784.05    269.08 o 
   5   1  11      173.98        0.00    283.33 o 
   6   1  11      608.91      804.20    316.22 o 
   7   1  11    11232.25    11114.22    489.56 o 
   8   1  11      647.47      634.40    315.68 o 
   9   1  11      108.12        0.00    288.42 o 
  10   1  11       23.41        0.00    345.08 o 
  11   1  11     3225.77     2533.46    475.14 o 
  12   1  11       22.55        0.00    439.06 o 
 -20   2  11       24.76        0.00    297.17 o 
 -19   2  11       54.38        0.00    201.97 o 
 -18   2  11       61.41      103.60    213.19 o 
 -17   2  11       65.03       76.05    228.93 o 
 -16   2  11      163.88        0.00    164.58 o 
 -15   2  11      507.37      208.15    161.37 o 
 -14   2  11     3107.06     3165.69    206.52 o 
 -13   2  11        4.72      101.11    166.98 o 
 -12   2  11      475.41      326.85    151.43 o 
 -11   2  11      103.26      192.93    142.70 o 
 -10   2  11     5666.97     5872.02    320.46 o 
  -9   2  11     3053.85     2975.18    147.45 o 
  -8   2  11      457.42      405.73    113.29 o 
  -7   2  11    12696.99    12465.41    257.07 o 
  -6   2  11      568.88      744.40    117.96 o 
  -5   2  11    16262.78    16574.05    297.29 o 
  -4   2  11     1286.79     1440.29    121.50 o 
  -3   2  11    15354.42    15387.81    461.78 o 
  -2   2  11     1134.77     1377.51    153.67 o 
  -1   2  11     2424.22     2421.68    219.91 o 
   0   2  11      175.36      124.19    144.72 o 
   1   2  11     1263.13     1318.33    195.61 o 
   2   2  11    14047.79    13740.16    575.13 o 
   3   2  11     2325.59     2403.60    371.05 o 
   4   2  11      250.50      254.05    241.76 o 
   5   2  11      463.38      191.04    240.08 o 
   6   2  11     3769.73     3506.97    346.20 o 
   7   2  11      471.65      352.60    339.39 o 
   8   2  11      268.88      154.49    295.03 o 
   9   2  11      532.77      566.30    323.89 o 
  10   2  11     1872.64     2164.25    361.31 o 
  11   2  11      158.13      114.30    370.10 o 
  12   2  11      133.43      370.03    365.76 o 
 -20   3  11       42.48        0.00    264.94 o 
 -19   3  11     1074.49      993.10    249.29 o 
 -18   3  11      462.27      473.40    223.97 o 
 -17   3  11     2163.76     2258.03    295.33 o 
 -16   3  11       40.83        0.00    209.74 o 
 -15   3  11     1038.51      830.87    200.85 o 
 -14   3  11        2.89        3.35    197.82 o 
 -13   3  11     1874.12     1872.43    241.90 o 
 -12   3  11       10.31        0.00    185.39 o 
 -11   3  11     1340.89     1240.70    158.70 o 
 -10   3  11    14927.41    15085.47    301.31 o 
  -9   3  11        3.34        0.00    140.08 o 
  -8   3  11     1347.34     1389.95    157.85 o 
  -7   3  11     1905.51     1589.41    158.01 o 
  -6   3  11    34690.60    34948.01    787.01 o 
  -5   3  11      737.29      586.10    101.13 o 
  -4   3  11     1673.50     1429.90    139.47 o 
  -3   3  11     1908.81     1914.45    149.71 o 
  -2   3  11     6828.77     7177.15    210.55 o 
  -1   3  11      218.66      168.59    123.62 o 
   0   3  11        8.21        0.00    153.30 o 
   1   3  11     9452.89     9274.08    434.91 o 
   2   3  11      289.74      300.03    172.42 o 
   3   3  11      582.15      424.52    205.79 o 
   4   3  11       16.45       80.39    299.15 o 
   5   3  11     4428.70     4136.64    340.49 o 
   6   3  11      317.59       10.51    308.17 o 
   7   3  11     1271.48      952.68    343.95 o 
   8   3  11       69.69        0.00    293.09 o 
   9   3  11      718.53      280.50    366.84 o 
  10   3  11      146.76        0.00    369.77 o 
  11   3  11      300.18      356.16    384.78 o 
  12   3  11       47.85        0.00    443.01 o 
 -20   4  11       54.71       37.39    358.05 o 
 -19   4  11       38.81        0.00    250.31 o 
 -18   4  11     1018.99     1311.59    292.56 o 
 -17   4  11       29.13        0.00    232.18 o 
 -16   4  11       94.27       23.07    250.13 o 
 -15   4  11     1730.89     1298.47    237.45 o 
 -14   4  11     2678.41     2885.32    252.56 o 
 -13   4  11      860.53      763.89    195.15 o 
 -12   4  11      341.74      237.15    157.54 o 
 -11   4  11     4436.66     4385.71    193.47 o 
 -10   4  11     2863.81     2955.36    179.58 o 
  -9   4  11      206.49      105.66    148.90 o 
  -8   4  11      498.12      403.96    151.81 o 
  -7   4  11     1527.73     1332.03    152.47 o 
  -6   4  11     4362.70     3906.82    222.33 o 
  -5   4  11    14909.90    14798.01    429.23 o 
  -4   4  11      752.81      793.85    185.00 o 
  -3   4  11     8062.95     8368.39    262.39 o 
  -2   4  11      314.31      342.78    161.35 o 
  -1   4  11     5251.99     5208.67    246.89 o 
   0   4  11     1146.26     1085.00    212.51 o 
   1   4  11        0.34      135.59    260.90 o 
   2   4  11     9419.96     9856.70    702.94 o 
   3   4  11     3262.26     3115.10    247.77 o 
   4   4  11      459.19      617.85    193.32 o 
   5   4  11      673.49      609.69    239.65 o 
   6   4  11     3654.08     3463.98    270.75 o 
   7   4  11     1751.72     1995.61    356.85 o 
   8   4  11       10.62      116.60    342.14 o 
   9   4  11        7.95       85.46    428.77 o 
  10   4  11     1198.81     1308.13    350.44 o 
  11   4  11       40.59        0.00    332.78 o 
 -20   5  11       68.91       12.79    366.77 o 
 -19   5  11     2538.21     2651.78    401.17 o 
 -18   5  11      482.71      858.61    264.29 o 
 -17   5  11       22.96        0.00    209.06 o 
 -16   5  11       68.93       57.58    222.50 o 
 -15   5  11     3339.00     3483.36    275.74 o 
 -14   5  11     3324.22     3195.83    281.43 o 
 -13   5  11       15.10      129.10    177.25 o 
 -12   5  11     1213.88     1296.68    181.79 o 
 -11   5  11        8.59       71.90    156.67 o 
 -10   5  11     2467.10     2349.58    186.57 o 
  -9   5  11     1456.81     1394.37    153.24 o 
  -8   5  11       18.51        6.77    151.77 o 
  -7   5  11     2228.53     1887.87    175.61 o 
  -6   5  11    13412.27    13140.61    315.78 o 
  -5   5  11     3402.95     3066.81    219.23 o 
  -4   5  11     2159.76     1842.26    190.32 o 
  -3   5  11     1379.33     1113.97    287.83 o 
  -2   5  11    41512.18    42829.31    610.88 o 
  -1   5  11      666.21      645.81    173.63 o 
   0   5  11     1161.45      943.27    193.78 o 
   1   5  11     8177.95     8453.96    387.39 o 
   2   5  11    18097.42    19181.42    556.58 o 
   3   5  11     2395.56     1833.23    280.50 o 
   4   5  11       39.88        0.00    302.81 o 
   5   5  11    15991.29    16404.68    791.58 o 
   6   5  11     2438.83     2080.81    343.95 o 
   7   5  11       65.45      100.32    298.97 o 
   8   5  11      141.75      142.53    281.04 o 
   9   5  11     3956.17     4128.38    466.44 o 
  10   5  11        1.54      127.88    333.01 o 
  11   5  11       16.58        0.00    359.68 o 
 -19   6  11      335.74      409.70    362.24 o 
 -18   6  11     1347.38     1321.38    360.61 o 
 -17   6  11      137.27        0.00    234.49 o 
 -16   6  11      441.48      189.73    260.74 o 
 -15   6  11      382.39      652.18    233.05 o 
 -14   6  11      106.15       86.25    180.53 o 
 -13   6  11      655.47      529.64    184.65 o 
 -12   6  11      251.59      220.64    188.07 o 
 -11   6  11     3632.94     3630.70    215.50 o 
 -10   6  11      599.03      567.95    185.03 o 
  -9   6  11       58.34        0.00    159.52 o 
  -8   6  11       53.96        0.00    155.89 o 
  -7   6  11     1513.53     1697.06    212.50 o 
  -6   6  11     1628.25     1969.23    213.41 o 
  -5   6  11     1160.43     1077.28    182.83 o 
  -4   6  11       57.02        0.00    176.98 o 
  -3   6  11      216.28      135.63    167.84 o 
  -2   6  11     3232.94     3830.90    236.79 o 
  -1   6  11       23.14        0.00    234.02 o 
   0   6  11       48.57      244.65    249.46 o 
   1   6  11     1325.28      909.22    238.84 o 
   2   6  11     1235.63     1131.58    327.88 o 
   3   6  11     1015.06     1186.21    288.00 o 
   4   6  11       66.52       35.26    318.73 o 
   5   6  11     1945.02     1836.09    292.71 o 
   6   6  11     2758.70     3105.95    437.12 o 
   7   6  11      470.61      409.74    325.67 o 
   8   6  11      381.99      562.79    467.94 o 
   9   6  11        1.76        0.00    334.04 o 
  10   6  11       54.12      236.20    352.80 o 
  11   6  11        7.34        0.00    325.54 o 
 -19   7  11     1074.18     1752.20    544.21 o 
 -18   7  11      531.42      606.74    303.31 o 
 -17   7  11       14.56      167.96    334.31 o 
 -16   7  11       10.18       80.47    269.19 o 
 -15   7  11     1894.87     2026.94    262.59 o 
 -14   7  11       55.07      176.19    176.87 o 
 -13   7  11       59.43        0.00    183.26 o 
 -12   7  11     1567.31     1289.34    211.50 o 
 -11   7  11        0.96      133.02    163.28 o 
 -10   7  11     2860.74     2724.63    188.06 o 
  -9   7  11     3329.15     3321.39    214.08 o 
  -8   7  11     2477.76     2400.02    169.89 o 
  -7   7  11        2.73        0.00    198.40 o 
  -6   7  11      912.21      799.71    175.32 o 
  -5   7  11     2167.18     1996.76    215.93 o 
  -4   7  11       72.76      140.51    186.26 o 
  -3   7  11     2507.25     2432.67    218.31 o 
  -2   7  11    28293.09    28651.44    617.71 o 
  -1   7  11     2304.76     2321.47    287.91 o 
   0   7  11        7.94       97.62    260.70 o 
   1   7  11        1.25        0.00    315.81 o 
   2   7  11    12025.05    11815.42    606.05 o 
   3   7  11     3980.81     4408.04    375.09 o 
   4   7  11        5.88        0.00    241.49 o 
   5   7  11     4959.47     4821.51    362.24 o 
   6   7  11      111.24        0.00    332.19 o 
   7   7  11      196.11      441.96    343.95 o 
   8   7  11      120.37      212.38    344.72 o 
   9   7  11     2414.81     2744.69    430.83 o 
  10   7  11     1140.28     1059.46    391.90 o 
 -18   8  11      515.12      362.81    379.30 o 
 -17   8  11      381.11       39.14    342.46 o 
 -16   8  11      496.98      391.67    253.63 o 
 -15   8  11      561.21      332.49    232.60 o 
 -14   8  11     3051.43     3354.13    260.01 o 
 -13   8  11      161.85      300.69    214.17 o 
 -12   8  11       94.75       31.13    202.78 o 
 -11   8  11      229.50      261.40    187.47 o 
 -10   8  11     1195.53     1443.48    213.09 o 
  -9   8  11     2181.96     1956.78    216.38 o 
  -8   8  11      292.88      221.41    172.90 o 
  -7   8  11     5991.54     6528.91    292.17 o 
  -6   8  11       25.73        0.00    216.21 o 
  -5   8  11      156.17        0.00    193.01 o 
  -4   8  11        8.54        0.00    249.46 o 
  -3   8  11     4686.72     4958.96    386.27 o 
  -2   8  11     1015.58     1464.69    348.37 o 
  -1   8  11      227.69       16.85    334.31 o 
   0   8  11     1933.21     1814.79    294.05 o 
   1   8  11      618.07      900.54    296.84 o 
   2   8  11      447.97      322.36    294.25 o 
   3   8  11       83.10      322.37    308.05 o 
   4   8  11      364.69      391.98    358.97 o 
   5   8  11      767.61      865.42    332.56 o 
   6   8  11      957.74     1101.63    408.16 o 
   7   8  11      253.30      391.59    317.60 o 
   8   8  11      131.70      139.78    350.82 o 
   9   8  11      136.95        0.00    427.02 o 
 -17   9  11      567.71      288.60    371.05 o 
 -16   9  11      211.08      434.15    343.85 o 
 -15   9  11      570.42      500.22    249.07 o 
 -14   9  11     4355.28     4556.00    332.43 o 
 -13   9  11     2133.16     2230.70    266.30 o 
 -12   9  11      103.63        0.00    194.28 o 
 -11   9  11      224.50      188.72    191.10 o 
 -10   9  11     2463.50     2157.27    230.74 o 
  -9   9  11     1351.44     1677.09    208.26 o 
  -8   9  11      136.41        0.00    218.42 o 
  -7   9  11      379.93      273.27    198.94 o 
  -6   9  11      723.57      694.53    219.44 o 
  -5   9  11      618.63      468.89    238.84 o 
  -4   9  11      934.24      939.93    332.19 o 
  -3   9  11     1030.44     1232.10    301.14 o 
  -2   9  11     1479.29     1721.51    360.93 o 
  -1   9  11     4212.65     4091.18    339.39 o 
   0   9  11      759.72      805.54    311.83 o 
   1   9  11      927.30      795.98    283.69 o 
   2   9  11      165.49       69.18    294.25 o 
   3   9  11     1744.88     1820.21    406.48 o 
   4   9  11       53.53      407.66    379.77 o 
   5   9  11       33.27        0.00    371.93 o 
   6   9  11     2058.83     2607.24    391.12 o 
   7   9  11      127.64      198.48    384.29 o 
   8   9  11        2.75        0.00    446.01 o 
   9   9  11      698.28      360.21    396.06 o 
 -17  10  11       16.06        0.00    379.30 o 
 -16  10  11        5.71      238.16    357.04 o 
 -15  10  11     1031.50     1290.08    370.20 o 
 -14  10  11     2904.74     3008.23    334.92 o 
 -13  10  11      510.91      380.57    245.68 o 
 -12  10  11      203.18      284.46    267.17 o 
 -11  10  11       42.57       96.40    230.86 o 
 -10  10  11     2598.23     2577.06    358.65 o 
  -9  10  11     2172.66     2227.11    237.80 o 
  -8  10  11     1383.60     1252.09    215.01 o 
  -7  10  11     5058.07     4805.51    375.63 o 
  -6  10  11       51.09      107.78    277.05 o 
  -5  10  11      675.61      914.35    296.18 o 
  -4  10  11      191.52      114.27    246.22 o 
  -3  10  11     5299.77     4616.13    419.53 o 
  -2  10  11      665.99      640.32    357.11 o 
  -1  10  11      496.75      603.92    309.98 o 
   0  10  11      575.01      568.79    371.69 o 
   1  10  11       68.64        0.00    372.85 o 
   2  10  11       12.95       32.19    319.87 o 
   3  10  11     1702.46     1951.09    365.53 o 
   4  10  11      390.91      535.66    334.04 o 
   5  10  11      166.18        0.00    328.95 o 
   6  10  11      818.93      926.20    424.28 o 
   7  10  11      460.41      740.47    408.01 o 
   8  10  11       47.49      253.15    396.52 o 
 -16  11  11      128.28      161.18    276.90 o 
 -15  11  11      211.17      314.78    315.90 o 
 -14  11  11     1737.32     1370.33    385.28 o 
 -13  11  11     1827.34     1808.68    339.04 o 
 -12  11  11     1435.02     1857.49    305.34 o 
 -11  11  11       73.34        7.77    237.57 o 
 -10  11  11     3281.55     2753.63    268.48 o 
  -9  11  11      343.65      444.75    241.94 o 
  -8  11  11      845.40      649.58    349.69 o 
  -7  11  11     1602.16     1465.70    391.67 o 
  -6  11  11     2168.97     1929.26    472.06 o 
  -5  11  11     1122.07     1001.66    314.99 o 
  -4  11  11        8.10      104.11    290.84 o 
  -3  11  11     3358.54     3352.98    420.53 o 
  -2  11  11      238.92      282.85    312.74 o 
  -1  11  11     1652.12     2026.66    359.56 o 
   0  11  11       87.19      355.93    374.60 o 
   1  11  11      347.08        0.00    313.21 o 
   2  11  11       31.33      304.15    397.73 o 
   3  11  11      409.51      193.94    346.58 o 
   4  11  11      203.51      264.74    352.65 o 
   5  11  11       17.32        0.00    295.82 o 
   6  11  11        4.32        0.00    335.66 o 
   7  11  11      245.32      222.63    502.98 o 
 -14  12  11     1654.29     1244.89    346.20 o 
 -13  12  11      683.45      649.31    286.61 o 
 -12  12  11        1.33       25.57    306.09 o 
 -11  12  11      294.32      382.77    275.80 o 
 -10  12  11      465.64       69.12    230.52 o 
  -9  12  11     1521.50     1982.78    265.67 o 
  -8  12  11      164.97      104.44    302.12 o 
  -7  12  11      431.96      226.05    306.05 o 
  -6  12  11     1067.23     1132.13    377.52 o 
  -5  12  11     1081.28      764.24    323.80 o 
  -4  12  11      491.59      593.28    374.60 o 
  -3  12  11     2705.34     2486.58    364.30 o 
  -2  12  11     3808.16     3851.76    450.23 o 
  -1  12  11      610.43      758.27    399.36 o 
   0  12  11      123.51      261.81    392.10 o 
   1  12  11       64.19       57.46    331.64 o 
   2  12  11     3069.87     2962.94    464.98 o 
   3  12  11      507.06      798.43    368.73 o 
   4  12  11      159.96      392.89    366.80 o 
   5  12  11      602.58      470.77    436.71 o 
   6  12  11     1677.45     1722.99    421.67 o 
 -13  13  11      410.32      444.25    393.88 o 
 -12  13  11      395.21      420.94    470.00 o 
 -11  13  11      227.84      280.17    319.38 o 
 -10  13  11     1909.46     1800.42    326.16 o 
  -9  13  11       67.70       88.45    261.05 o 
  -8  13  11      236.87      226.61    321.40 o 
  -7  13  11      504.23      690.91    292.45 o 
  -6  13  11     2123.93     2387.62    423.98 o 
  -5  13  11      329.82      459.69    291.53 o 
  -4  13  11       59.74       41.43    384.78 o 
  -3  13  11     3665.44     4837.43    483.83 o 
  -2  13  11     1659.69     1270.11    422.68 o 
  -1  13  11       47.60        0.00    338.18 o 
   0  13  11      503.31      437.25    361.57 o 
   1  13  11     1742.39     1663.41    502.98 o 
   2  13  11     1239.37     1356.32    394.89 o 
   3  13  11        1.71        0.00    354.47 o 
   4  13  11      750.39      941.73    391.05 o 
 -11  14  11       98.81      215.02    330.02 o 
 -10  14  11      809.88      831.39    348.47 o 
  -9  14  11     1308.92     1110.22    415.78 o 
  -8  14  11       46.69        0.00    329.77 o 
  -7  14  11      291.98        0.00    386.12 o 
  -6  14  11       84.20        0.00    333.28 o 
  -5  14  11     1399.77     1278.04    372.35 o 
  -4  14  11      585.58      832.81    323.60 o 
  -3  14  11     1474.33     1157.47    381.30 o 
  -2  14  11     1560.48     1415.94    348.37 o 
  -1  14  11      511.29      288.78    426.90 o 
   0  14  11      679.41      956.29    463.82 o 
   1  14  11      393.04      566.09    388.22 o 
   2  14  11     1319.89     1368.00    415.85 o 
  -8  15  11        1.11        0.00    421.19 o 
  -7  15  11       40.36      145.43    420.34 o 
  -6  15  11     1599.12     1611.29    460.50 o 
  -5  15  11       33.65        0.00    419.68 o 
  -4  15  11       48.28      220.23    361.84 o 
  -3  15  11     1287.12      721.06    459.15 o 
  -2  15  11      589.02      720.52    391.20 o 
  -1  15  11        2.33       71.30    378.62 o 
   0  15  11        0.58        0.00    375.61 o 
 -20   0  12      419.05      577.08    313.39 o 
 -19   0  12      435.37      229.74    289.18 o 
 -18   0  12      182.49       29.88    269.08 o 
 -17   0  12     5830.64     5875.41    402.89 o 
 -16   0  12     3643.50     3515.98    344.62 o 
 -15   0  12       13.97       67.75    231.42 o 
 -14   0  12        3.12       99.26    256.00 o 
 -13   0  12    15385.64    16442.84    476.95 o 
 -12   0  12     3337.11     3033.42    263.82 o 
 -11   0  12      534.25      340.77    270.04 o 
 -10   0  12      545.59      468.89    211.97 o 
  -9   0  12      726.88      845.67    244.78 o 
  -8   0  12      105.71        0.00    190.76 o 
  -7   0  12     4690.91     4593.33    279.15 o 
  -6   0  12      130.35      210.06    148.04 o 
  -5   0  12     3848.39     3537.74    190.58 o 
  -4   0  12    11299.13    10798.79    270.18 o 
  -3   0  12      897.96      444.93    177.54 o 
  -2   0  12      284.92      253.65    183.04 o 
  -1   0  12      705.92      655.53    284.47 o 
   0   0  12    23917.26    24600.84    692.63 o 
   2   0  12      461.32      535.97    387.54 o 
   3   0  12     4348.40     4481.50    474.12 o 
   4   0  12     3350.04     3986.76    502.98 o 
   5   0  12     2524.71     2807.64    486.49 o 
   6   0  12      307.32      222.63    449.39 o 
   7   0  12    14882.48    13873.28    721.49 o 
   8   0  12      163.55       70.09    346.32 o 
   9   0  12      230.39      267.98    610.18 o 
  10   0  12      360.26       28.86    618.42 o 
  11   0  12     6338.66     6200.71    655.53 o 
 -20   1  12      489.00      861.93    280.36 o 
 -19   1  12       78.84      119.79    230.46 o 
 -18   1  12        5.43        0.00    214.78 o 
 -17   1  12       11.27      119.89    171.68 o 
 -16   1  12      307.39      411.70    177.43 o 
 -15   1  12       15.47        0.00    184.90 o 
 -14   1  12       63.82       87.83    156.37 o 
 -13   1  12       28.24       48.46    162.29 o 
 -12   1  12      836.64      848.10    158.78 o 
 -11   1  12      695.75      783.76    148.17 o 
 -10   1  12       24.45       65.50    153.97 o 
  -9   1  12      359.94      287.88    130.27 o 
  -8   1  12      546.59      457.74    138.36 o 
  -7   1  12       16.44        0.00    116.20 o 
  -6   1  12      200.85      239.83    104.37 o 
  -5   1  12     8339.59     8286.66    171.35 o 
  -4   1  12        3.34        0.00    107.23 o 
  -3   1  12     4574.74     4303.53    164.06 o 
  -2   1  12      837.52      821.69    168.77 o 
  -1   1  12     5079.66     4952.82    222.05 o 
   0   1  12      801.41      814.70    175.92 o 
   1   1  12     1988.68     1818.52    275.30 o 
   2   1  12      724.40      896.58    243.31 o 
   3   1  12       31.67      472.20    282.35 o 
   4   1  12     1317.04     1427.95    302.52 o 
   5   1  12       86.29        0.00    299.21 o 
   6   1  12       81.52      187.50    228.17 o 
   7   1  12        4.82      134.87    311.27 o 
   8   1  12       69.09      149.44    382.95 o 
   9   1  12       33.41        0.00    373.91 o 
  10   1  12       10.60        0.00    353.15 o 
  11   1  12       57.39        0.00    377.33 o 
 -20   2  12       60.38        0.00    233.24 o 
 -19   2  12      703.61      217.20    226.79 o 
 -18   2  12        0.74        0.00    239.53 o 
 -17   2  12     3037.26     2942.31    302.37 o 
 -16   2  12     2758.02     2314.40    260.37 o 
 -15   2  12      708.39      382.75    190.72 o 
 -14   2  12       75.89      244.64    207.26 o 
 -13   2  12     6637.24     6413.49    306.82 o 
 -12   2  12     6055.77     5988.21    279.96 o 
 -11   2  12     1424.00     1236.78    205.33 o 
 -10   2  12       24.04       91.60    175.00 o 
  -9   2  12      735.07      784.50    137.94 o 
  -8   2  12     5102.09     4397.01    159.77 o 
  -7   2  12     1262.77     1023.79    122.50 o 
  -6   2  12       29.90       24.60    130.41 o 
  -5   2  12      156.75      151.31    115.59 o 
  -4   2  12    10660.88    10396.94    199.40 o 
  -3   2  12     1256.44     1125.56    152.73 o 
  -2   2  12      512.65      385.47    149.50 o 
  -1   2  12      361.89      441.09    191.70 o 
   0   2  12    13338.90    13762.46    326.08 o 
   1   2  12     6191.35     5673.13    376.04 o 
   2   2  12      274.97      194.75    232.73 o 
   3   2  12     1166.59     1351.04    299.84 o 
   4   2  12     1130.03     1229.72    276.21 o 
   5   2  12     1475.36     1115.88    282.74 o 
   6   2  12       68.54       28.41    343.96 o 
   7   2  12     3679.85     3346.64    368.45 o 
   8   2  12     1344.20     1111.40    392.03 o 
   9   2  12       12.21        0.00    381.96 o 
  10   2  12      173.58        0.00    381.90 o 
  11   2  12     2069.92     2233.02    489.35 o 
 -20   3  12     1199.67     1228.98    354.59 o 
 -19   3  12      327.83      531.24    255.55 o 
 -18   3  12       83.45        0.00    269.60 o 
 -17   3  12       33.47        0.00    228.23 o 
 -16   3  12      213.67      276.71    205.19 o 
 -15   3  12      114.61        0.00    189.09 o 
 -14   3  12       49.54       67.54    184.95 o 
 -13   3  12      381.59      501.83    191.17 o 
 -12   3  12     5561.18     5307.93    290.69 o 
 -11   3  12     1115.50     1277.65    228.71 o 
 -10   3  12       74.61        0.00    125.56 o 
  -9   3  12     1110.79      926.62    162.96 o 
  -8   3  12     9810.87    10087.82    260.62 o 
  -7   3  12       96.76       75.15    155.46 o 
  -6   3  12       76.52      122.46    160.70 o 
  -5   3  12    23039.06    23694.33    512.97 o 
  -4   3  12     1111.61      941.56    174.64 o 
  -3   3  12     7153.67     7074.12    249.60 o 
  -2   3  12     1339.36     1265.38    186.81 o 
  -1   3  12    17112.13    18148.47    375.80 o 
   0   3  12      559.82      470.00    259.46 o 
   1   3  12      892.28     1131.50    278.40 o 
   2   3  12      537.19      577.87    234.72 o 
   3   3  12      282.26      295.05    208.78 o 
   4   3  12     3743.24     3998.61    273.64 o 
   5   3  12     1349.32     1139.27    294.60 o 
   6   3  12        2.85      290.61    333.31 o 
   7   3  12      262.46      229.23    286.45 o 
   8   3  12      375.55        0.00    356.84 o 
   9   3  12       98.98        0.00    317.47 o 
  10   3  12       21.77        0.00    329.25 o 
 -20   4  12       14.65        0.00    300.85 o 
 -19   4  12      844.70      722.34    300.40 o 
 -18   4  12       41.41        0.00    211.31 o 
 -17   4  12        5.92        0.00    231.27 o 
 -16   4  12      750.25      825.30    221.64 o 
 -15   4  12     2788.21     2702.28    246.06 o 
 -14   4  12      535.17      349.73    215.64 o 
 -13   4  12       37.07      101.11    197.28 o 
 -12   4  12     3083.82     3179.75    268.62 o 
 -11   4  12     2437.23     2629.23    220.33 o 
 -10   4  12     1829.03     1737.27    173.06 o 
  -9   4  12      203.31      167.05    157.25 o 
  -8   4  12     9205.90     9435.81    383.02 o 
  -7   4  12      281.55      350.62    178.77 o 
  -6   4  12       67.94        0.00    182.89 o 
  -5   4  12     1370.81     1516.96    175.97 o 
  -4   4  12    12582.54    12948.88    432.64 o 
  -3   4  12       12.89        0.00    164.65 o 
  -2   4  12     1064.32     1040.68    187.95 o 
  -1   4  12     3318.48     3251.08    265.83 o 
   0   4  12     4250.20     4428.60    255.91 o 
   1   4  12     1484.61     1597.87    300.10 o 
   2   4  12      544.24      629.80    249.62 o 
   3   4  12      315.80      174.40    218.41 o 
   4   4  12       21.49      214.39    329.83 o 
   5   4  12     3163.19     2813.98    400.30 o 
   6   4  12       61.69        0.00    579.26 o 
   7   4  12      204.32      250.60    385.61 o 
   8   4  12     1457.97     1991.32    486.49 o 
   9   4  12     1243.18     1508.95    618.42 o 
  10   4  12       83.45      239.12    610.18 o 
 -19   5  12      220.76      239.21    244.39 o 
 -18   5  12      261.26       58.26    305.00 o 
 -17   5  12      263.56      211.79    268.94 o 
 -16   5  12      315.84      195.40    233.61 o 
 -15   5  12      133.39        0.00    242.12 o 
 -14   5  12      557.57      522.58    202.23 o 
 -13   5  12      749.28      871.36    202.74 o 
 -12   5  12     5222.30     5271.99    267.72 o 
 -11   5  12       51.29      113.20    167.67 o 
 -10   5  12      150.97      181.12    176.55 o 
  -9   5  12     1777.62     1633.26    179.10 o 
  -8   5  12     2621.93     2836.24    179.72 o 
  -7   5  12        0.42        0.00    156.86 o 
  -6   5  12       11.62        0.00    172.07 o 
  -5   5  12      413.24      485.52    195.04 o 
  -4   5  12     1192.03     1146.75    210.97 o 
  -3   5  12       88.91      227.28    180.56 o 
  -2   5  12       35.66      104.02    193.40 o 
  -1   5  12     4336.27     4773.91    272.79 o 
   0   5  12     3484.45     3273.91    313.33 o 
   1   5  12     1056.23      719.00    261.15 o 
   2   5  12      235.39      130.92    298.72 o 
   3   5  12      347.86      492.47    235.27 o 
   4   5  12        5.20        0.00    227.17 o 
   5   5  12     3386.21     3408.71    394.82 o 
   6   5  12        6.76        0.00    305.26 o 
   7   5  12      586.61      413.72    327.18 o 
   8   5  12       51.49        0.00    335.51 o 
   9   5  12      186.51      382.77    405.10 o 
  10   5  12      438.83      435.29    370.00 o 
 -19   6  12      531.82      530.14    308.89 o 
 -18   6  12        3.95        0.00    218.07 o 
 -17   6  12      255.94      429.56    227.87 o 
 -16   6  12        2.28        0.00    260.77 o 
 -15   6  12     1941.01     2000.50    284.66 o 
 -14   6  12      112.81      133.93    197.66 o 
 -13   6  12     1117.22     1036.18    230.22 o 
 -12   6  12      321.80      577.96    182.31 o 
 -11   6  12     1603.31     1684.48    186.53 o 
 -10   6  12      847.12     1036.07    196.95 o 
  -9   6  12      398.41      517.92    174.40 o 
  -8   6  12     4420.24     4751.55    258.27 o 
  -7   6  12      193.12      120.37    176.16 o 
  -6   6  12      731.07      652.30    204.59 o 
  -5   6  12     2832.96     3031.32    221.91 o 
  -4   6  12     8606.32     9042.47    295.23 o 
  -3   6  12       21.97        4.34    196.85 o 
  -2   6  12      687.62      621.04    294.60 o 
  -1   6  12     6548.84     6118.57    403.69 o 
   0   6  12     1005.31      766.63    271.05 o 
   1   6  12     1526.21     1524.35    266.74 o 
   2   6  12      406.65      461.03    329.39 o 
   3   6  12     1555.04     1304.31    406.10 o 
   4   6  12       27.76       56.02    247.59 o 
   5   6  12     4900.13     4373.23    692.63 o 
   6   6  12        6.12        0.00    321.58 o 
   7   6  12      240.10      581.72    345.06 o 
   8   6  12        2.80      234.07    309.65 o 
   9   6  12     2023.91     1972.79    399.27 o 
 -18   7  12        2.78        0.00    346.00 o 
 -17   7  12      253.95      221.86    256.34 o 
 -16   7  12      816.89      453.26    248.89 o 
 -15   7  12       33.36        0.00    262.42 o 
 -14   7  12       15.38      121.09    201.88 o 
 -13   7  12        1.16        0.00    202.78 o 
 -12   7  12     1056.35     1085.44    187.62 o 
 -11   7  12      631.00      529.03    183.78 o 
 -10   7  12      100.30      144.39    176.59 o 
  -9   7  12     5338.47     5223.45    233.34 o 
  -8   7  12     2428.97     2426.05    206.75 o 
  -7   7  12     2281.46     2212.05    219.87 o 
  -6   7  12       20.83      184.91    203.47 o 
  -5   7  12     5405.41     5522.83    262.39 o 
  -4   7  12    16502.17    17007.15    386.41 o 
  -3   7  12     1168.79     1205.93    253.43 o 
  -2   7  12     1472.42     1624.98    311.27 o 
  -1   7  12       18.38        0.00    302.14 o 
   0   7  12     9889.87    10732.90    444.23 o 
   1   7  12      385.82      577.27    297.18 o 
   2   7  12     1102.26     1143.03    314.99 o 
   3   7  12       46.76       81.55    292.21 o 
   4   7  12     1964.19     1822.95    342.14 o 
   5   7  12      423.95      430.55    364.81 o 
   6   7  12       33.13      157.48    307.00 o 
   7   7  12      185.32      634.52    428.75 o 
   8   7  12       68.90      140.19    424.16 o 
   9   7  12       37.63        0.00    437.17 o 
 -18   8  12      108.77      163.74    352.60 o 
 -17   8  12       79.83        0.00    292.04 o 
 -16   8  12      186.36      434.24    348.29 o 
 -15   8  12     1611.79     1682.72    272.96 o 
 -14   8  12      245.85      189.34    189.19 o 
 -13   8  12       87.24       78.38    194.62 o 
 -12   8  12      420.66      421.18    181.79 o 
 -11   8  12      435.75      233.27    175.04 o 
 -10   8  12       10.21        0.00    179.00 o 
  -9   8  12     2296.63     2422.24    205.65 o 
  -8   8  12     9305.62     9598.07    298.73 o 
  -7   8  12     1249.07     1492.23    205.36 o 
  -6   8  12      819.50     1026.61    218.19 o 
  -5   8  12     2249.50     2063.40    343.85 o 
  -4   8  12     4173.30     4181.98    323.44 o 
  -3   8  12     3101.23     2851.33    324.89 o 
  -2   8  12     1353.37     1204.06    358.26 o 
  -1   8  12     1414.64     1291.21    323.11 o 
   0   8  12      209.82      687.28    376.10 o 
   1   8  12      829.43      925.44    393.73 o 
   2   8  12      193.78      281.67    273.85 o 
   3   8  12     4329.13     3926.53    362.24 o 
   4   8  12      142.30      281.57    274.93 o 
   5   8  12      849.01      575.84    291.15 o 
   6   8  12       54.85       37.11    581.32 o 
   7   8  12      745.96      811.96    457.25 o 
   8   8  12      429.43      532.39    447.43 o 
 -17   9  12      254.01        0.00    371.05 o 
 -16   9  12      934.84     1119.77    374.60 o 
 -15   9  12      634.15      784.75    288.77 o 
 -14   9  12        2.64       68.13    270.83 o 
 -13   9  12     1761.65     2424.18    292.52 o 
 -12   9  12      136.01      177.42    183.23 o 
 -11   9  12     1591.80     1388.93    205.08 o 
 -10   9  12      234.14      296.86    195.34 o 
  -9   9  12      336.35      510.83    196.11 o 
  -8   9  12       19.16      148.22    206.23 o 
  -7   9  12     3328.04     3257.37    345.12 o 
  -6   9  12       24.87        0.00    265.35 o 
  -5   9  12      326.30      458.60    247.75 o 
  -4   9  12      872.93     1291.15    306.74 o 
  -3   9  12     2902.75     3297.98    326.35 o 
  -2   9  12     1248.56     1265.96    317.97 o 
  -1   9  12        0.94        0.00    298.02 o 
   0   9  12     2732.02     2543.80    336.48 o 
   1   9  12       24.76        0.00    313.44 o 
   2   9  12     1839.25     1831.90    317.60 o 
   3   9  12      177.95      121.13    321.86 o 
   4   9  12     2267.31     1980.47    369.14 o 
   5   9  12     1162.29     1163.88    361.35 o 
   6   9  12      294.01      217.81    353.63 o 
   7   9  12      151.99      236.10    347.27 o 
   8   9  12      431.95      388.95    470.76 o 
 -16  10  12       41.01      486.49    511.23 o 
 -15  10  12     1073.88     1012.90    265.99 o 
 -14  10  12      389.76      398.73    287.02 o 
 -13  10  12      359.30      373.46    246.49 o 
 -12  10  12       95.26        0.00    271.62 o 
 -11  10  12       57.81       61.94    204.74 o 
 -10  10  12      561.83      809.19    228.51 o 
  -9  10  12     1864.30     1800.93    210.93 o 
  -8  10  12     5076.53     4580.87    378.19 o 
  -7  10  12     1193.95     1024.35    305.84 o 
  -6  10  12       12.11       38.00    286.05 o 
  -5  10  12     2715.52     2905.92    355.04 o 
  -4  10  12     5697.97     5624.78    409.94 o 
  -3  10  12      734.26      719.46    283.69 o 
  -2  10  12       50.10        0.00    298.94 o 
  -1  10  12      325.43      416.31    375.76 o 
   0  10  12       36.18       59.52    384.78 o 
   1  10  12        4.12        0.00    390.12 o 
   2  10  12       73.52        0.00    393.43 o 
   3  10  12     6339.40     6465.79    476.06 o 
   4  10  12       61.87       25.91    342.69 o 
   5  10  12       14.76      270.07    359.12 o 
   6  10  12        2.45        0.00    419.79 o 
   7  10  12     3948.20     4523.07    524.07 o 
 -15  11  12      812.93     1003.37    388.53 o 
 -14  11  12        1.78        0.00    361.47 o 
 -13  11  12     1556.81     2109.17    293.70 o 
 -12  11  12       71.91       11.36    249.31 o 
 -11  11  12      592.61      392.85    259.68 o 
 -10  11  12       30.46        0.00    342.46 o 
  -9  11  12     4017.56     4458.76    348.96 o 
  -8  11  12      426.09      562.62    307.92 o 
  -7  11  12     1660.78     1479.99    376.04 o 
  -6  11  12      279.49      114.82    298.10 o 
  -5  11  12     1616.92     1747.28    338.72 o 
  -4  11  12     2725.68     3015.96    371.40 o 
  -3  11  12     2014.07     2407.51    413.94 o 
  -2  11  12       13.96        0.00    376.07 o 
  -1  11  12     1113.77      779.93    400.78 o 
   0  11  12       10.32        0.00    384.68 o 
   1  11  12        5.90       24.81    333.01 o 
   2  11  12      211.60       10.48    343.95 o 
   3  11  12     1070.75      877.24    381.10 o 
   4  11  12     3897.15     4432.89    453.04 o 
   5  11  12     1054.49     1574.44    456.65 o 
   6  11  12       70.12        0.00    359.50 o 
 -14  12  12       43.54      188.25    317.23 o 
 -13  12  12      140.38      232.22    320.31 o 
 -12  12  12      318.07      272.55    377.11 o 
 -11  12  12       75.68       83.46    258.71 o 
 -10  12  12      811.54      689.97    249.39 o 
  -9  12  12       13.04      192.04    220.34 o 
  -8  12  12      772.44      792.52    315.40 o 
  -7  12  12      214.64      362.23    373.12 o 
  -6  12  12      162.00       15.47    318.39 o 
  -5  12  12      201.79        0.00    317.52 o 
  -4  12  12     4748.24     4831.53    470.76 o 
  -3  12  12      359.20      201.10    334.82 o 
  -2  12  12       80.40      162.64    335.74 o 
  -1  12  12       20.27      186.29    411.02 o 
   0  12  12     3784.60     3659.42    480.91 o 
   1  12  12      123.73       99.43    412.44 o 
   2  12  12       12.15      195.61    317.60 o 
   3  12  12     2108.53     1893.85    412.07 o 
   4  12  12       93.42        0.00    378.36 o 
 -12  13  12      191.02      459.94    398.56 o 
 -11  13  12      685.20      475.18    334.02 o 
 -10  13  12      500.34      586.11    279.10 o 
  -9  13  12     2428.14     2762.80    349.22 o 
  -8  13  12       75.36      128.51    386.07 o 
  -7  13  12     1498.48     1424.84    326.47 o 
  -6  13  12      165.62      212.96    329.14 o 
  -5  13  12     2497.97     2656.71    450.35 o 
  -4  13  12      615.72      547.51    311.77 o 
  -3  13  12      926.25      720.04    361.31 o 
  -2  13  12      232.21      335.28    355.29 o 
  -1  13  12     1078.53      884.75    374.75 o 
   0  13  12       39.19       19.52    363.10 o 
   1  13  12       33.63        0.00    550.40 o 
   2  13  12      791.91     1069.87    358.58 o 
   3  13  12      678.63      812.19    405.69 o 
 -10  14  12       98.51      352.95    415.78 o 
  -9  14  12      588.16      570.83    422.59 o 
  -8  14  12      589.29      668.26    418.15 o 
  -7  14  12      315.66      152.78    350.50 o 
  -6  14  12       11.07       41.23    416.88 o 
  -5  14  12      119.27       89.74    418.15 o 
  -4  14  12     1464.44     1453.89    400.15 o 
  -3  14  12        1.62      542.56    443.09 o 
  -2  14  12      320.85      470.69    333.79 o 
  -1  14  12       38.83      241.72    380.77 o 
   0  14  12     2078.24     1993.34    493.62 o 
 -20   1  13       39.13        0.00    260.41 o 
 -19   1  13      747.68      827.91    295.31 o 
 -18   1  13        2.93        0.00    226.54 o 
 -17   1  13     2124.02     2068.07    266.60 o 
 -16   1  13       45.56        0.00    241.44 o 
 -15   1  13      311.89      316.02    201.14 o 
 -14   1  13     1171.45      951.95    224.64 o 
 -13   1  13     9486.49     9320.84    334.44 o 
 -12   1  13      295.35      142.30    183.29 o 
 -11   1  13     1382.48     1750.34    203.47 o 
 -10   1  13    22701.23    19947.10   1617.16 o 
  -9   1  13     1300.80     1327.39    168.82 o 
  -8   1  13      961.78     1029.20    174.80 o 
  -7   1  13      342.15      513.56    170.27 o 
  -6   1  13    71545.70    75071.96   1242.24 o 
  -5   1  13     2483.50     2344.31    136.26 o 
  -4   1  13      967.61     1025.55    134.55 o 
  -3   1  13     2596.52     2594.75    151.33 o 
  -2   1  13    33255.79    33192.02    761.07 o 
  -1   1  13      602.72      663.69    177.66 o 
   0   1  13      346.88      542.74    197.20 o 
   1   1  13     7788.92     7012.58    917.33 o 
   2   1  13      326.09      531.04    295.75 o 
   3   1  13      121.76       82.83    284.67 o 
   4   1  13       13.74        0.00    292.89 o 
   5   1  13     3562.99     3460.73    386.07 o 
   6   1  13     5047.89     5444.34    535.97 o 
   7   1  13     2819.61     2941.95    395.13 o 
   8   1  13      399.46      391.08    402.02 o 
   9   1  13       82.86      115.70    527.72 o 
  10   1  13      811.49      851.76    408.55 o 
 -20   2  13      313.32      163.45    259.56 o 
 -19   2  13      591.22      460.12    261.51 o 
 -18   2  13     2229.66     2929.92    296.03 o 
 -17   2  13       76.10       95.78    214.41 o 
 -16   2  13      218.72        0.00    226.74 o 
 -15   2  13      139.25       90.17    178.57 o 
 -14   2  13     1153.81     1182.77    230.37 o 
 -13   2  13      111.85      315.59    236.37 o 
 -12   2  13        2.96      108.57    178.12 o 
 -11   2  13     6578.56     6956.27    294.19 o 
 -10   2  13      104.56      200.36    171.85 o 
  -9   2  13     1174.62     1147.71    186.72 o 
  -8   2  13       23.13        0.00    197.09 o 
  -7   2  13      679.19      757.19    180.01 o 
  -6   2  13      532.52      650.75    164.48 o 
  -5   2  13      400.80      617.62    185.95 o 
  -4   2  13      178.69      333.87    138.21 o 
  -3   2  13     5718.33     5702.59    251.95 o 
  -2   2  13       94.64        0.00    143.08 o 
  -1   2  13     5301.89     5039.04    296.05 o 
   0   2  13     1147.32     1478.33    269.65 o 
   1   2  13     5825.92     5657.53    322.61 o 
   2   2  13     1512.64     1742.04    220.02 o 
   3   2  13     1230.51     1285.88    314.87 o 
   4   2  13      240.29      131.93    329.43 o 
   5   2  13      948.29     1102.08    295.89 o 
   6   2  13     5350.93     5627.31    911.14 o 
   7   2  13       13.11        0.00    305.48 o 
   8   2  13        8.04        0.00    378.15 o 
   9   2  13      164.75       47.46    403.38 o 
  10   2  13     1345.49     1558.77    380.39 o 
 -19   3  13      771.80      629.06    270.70 o 
 -18   3  13      279.26      213.31    274.73 o 
 -17   3  13     1852.89     1702.91    377.32 o 
 -16   3  13        6.10       44.09    257.19 o 
 -15   3  13     1585.08     1317.91    245.84 o 
 -14   3  13      151.36        0.00    209.47 o 
 -13   3  13     1902.76     2154.83    244.50 o 
 -12   3  13        5.18       39.19    181.48 o 
 -11   3  13     1120.82      980.42    191.63 o 
 -10   3  13      722.83      587.06    224.51 o 
  -9   3  13      151.79       45.51    182.58 o 
  -8   3  13       26.74       35.78    180.16 o 
  -7   3  13     2294.53     2274.62    197.34 o 
  -6   3  13     8109.86     8441.99    281.91 o 
  -5   3  13     4905.60     4938.42    246.53 o 
  -4   3  13      240.98       89.08    174.64 o 
  -3   3  13     1161.93     1239.99    234.93 o 
  -2   3  13     7745.30     8229.60    305.16 o 
  -1   3  13     3553.21     3452.72    254.49 o 
   0   3  13      613.70      465.58    230.17 o 
   1   3  13     2479.12     1936.19    303.15 o 
   2   3  13      553.81      460.71    218.59 o 
   3   3  13      801.17      651.40    333.95 o 
   4   3  13       65.78      103.62    333.82 o 
   5   3  13     5239.78     5210.92    371.28 o 
   6   3  13      244.66      313.33    548.33 o 
   7   3  13      714.51      519.47    420.53 o 
   8   3  13       11.42       70.09    577.19 o 
   9   3  13     1240.05     1838.78    667.90 o 
 -19   4  13      194.73        0.00    287.29 o 
 -18   4  13     2323.28     2721.02    275.12 o 
 -17   4  13      207.36      235.08    243.95 o 
 -16   4  13        9.24        0.00    256.90 o 
 -15   4  13      183.31        0.95    223.00 o 
 -14   4  13     1642.55     1729.26    228.46 o 
 -13   4  13      228.51      354.69    195.52 o 
 -12   4  13       22.01      118.32    201.55 o 
 -11   4  13     6541.33     6173.46    279.61 o 
 -10   4  13      237.77      135.74    198.32 o 
  -9   4  13     3159.92     3199.12    206.14 o 
  -8   4  13       68.12       17.59    155.23 o 
  -7   4  13     4085.01     4066.06    224.80 o 
  -6   4  13      854.92      663.48    203.34 o 
  -5   4  13      327.55      369.92    162.01 o 
  -4   4  13       50.12        0.00    206.68 o 
  -3   4  13     1929.15     1904.39    212.91 o 
  -2   4  13     3450.65     3215.21    235.68 o 
  -1   4  13     9710.83     9779.78    332.92 o 
   0   4  13      202.71       76.82    212.25 o 
   1   4  13     2461.34     2671.81    298.13 o 
   2   4  13      701.18      651.54    264.49 o 
   3   4  13     1422.25     1482.49    288.00 o 
   4   4  13      508.91      814.62    313.88 o 
   5   4  13       14.73      200.16    366.37 o 
   6   4  13     5788.45     6196.40    445.92 o 
   7   4  13      792.80      624.78    404.09 o 
   8   4  13      121.93      214.61    294.08 o 
   9   4  13       66.06        0.00    422.44 o 
 -19   5  13      514.94      436.20    275.25 o 
 -18   5  13      231.67      117.92    248.66 o 
 -17   5  13      568.78      342.97    230.31 o 
 -16   5  13      153.99       15.08    235.52 o 
 -15   5  13     2958.76     2611.76    253.10 o 
 -14   5  13      557.38      451.07    206.74 o 
 -13   5  13       14.63        0.00    211.11 o 
 -12   5  13      227.16      206.33    235.89 o 
 -11   5  13     1900.28     1849.59    233.72 o 
 -10   5  13     2742.36     2764.56    190.90 o 
  -9   5  13      117.78      234.64    172.71 o 
  -8   5  13     1708.32     1574.95    201.26 o 
  -7   5  13       22.27       48.29    181.75 o 
  -6   5  13     5024.70     5698.01    261.18 o 
  -5   5  13       19.14       46.48    201.97 o 
  -4   5  13      306.69      211.91    210.76 o 
  -3   5  13      111.56       11.06    176.08 o 
  -2   5  13     1645.50     1518.44    213.23 o 
  -1   5  13     1406.66     1418.24    317.12 o 
   0   5  13      129.69      507.79    307.55 o 
   1   5  13      502.28      781.27    320.68 o 
   2   5  13     6113.09     5365.09    372.16 o 
   3   5  13     3918.95     3765.01    356.15 o 
   4   5  13       45.15        0.00    280.28 o 
   5   5  13     3859.53     4513.73    472.13 o 
   6   5  13      549.51      399.10    375.18 o 
   7   5  13      494.35      731.66    412.66 o 
   8   5  13        3.27        0.00    413.70 o 
   9   5  13     2715.03     2887.70    393.43 o 
 -18   6  13      294.54      172.76    262.60 o 
 -17   6  13      249.92      300.33    285.00 o 
 -16   6  13       40.57        0.00    269.46 o 
 -15   6  13      463.13      526.96    244.19 o 
 -14   6  13      293.36      333.50    227.17 o 
 -13   6  13        2.24        0.00    212.78 o 
 -12   6  13      120.45      250.19    196.58 o 
 -11   6  13      307.74      289.84    177.31 o 
 -10   6  13      668.45      729.37    184.05 o 
  -9   6  13      104.80       14.51    163.44 o 
  -8   6  13      136.33      180.18    179.64 o 
  -7   6  13     2683.40     2542.89    243.76 o 
  -6   6  13     1122.08     1081.83    223.75 o 
  -5   6  13      797.60      701.10    197.11 o 
  -4   6  13      426.52      379.99    191.58 o 
  -3   6  13     1698.45     1546.36    343.96 o 
  -2   6  13      860.11      772.04    314.20 o 
  -1   6  13      730.70      527.47    240.18 o 
   0   6  13      780.90      696.63    286.25 o 
   1   6  13      677.11      645.93    283.95 o 
   2   6  13      502.26      441.41    338.13 o 
   3   6  13      266.44      136.43    336.25 o 
   4   6  13      363.22      635.96    303.06 o 
   5   6  13      850.78     1009.63    426.49 o 
   6   6  13      518.96      223.00    327.76 o 
   7   6  13      863.79     1198.30    378.10 o 
   8   6  13       13.09      185.49    325.11 o 
 -18   7  13      175.15      338.97    304.58 o 
 -17   7  13      233.26        0.00    286.00 o 
 -16   7  13      268.46      154.71    278.95 o 
 -15   7  13     2218.83     2410.16    302.07 o 
 -14   7  13     4207.13     4342.36    286.80 o 
 -13   7  13        1.37       90.96    248.32 o 
 -12   7  13        4.96       58.82    205.66 o 
 -11   7  13      490.17      427.17    189.55 o 
 -10   7  13     1136.54     1056.04    187.67 o 
  -9   7  13     1094.34      850.62    194.38 o 
  -8   7  13      531.48      560.94    178.92 o 
  -7   7  13     2597.16     2170.68    232.44 o 
  -6   7  13      871.64      994.96    206.42 o 
  -5   7  13     3384.26     3326.70    247.02 o 
  -4   7  13      327.40      321.36    265.90 o 
  -3   7  13     1048.37      747.52    336.01 o 
  -2   7  13      701.49      563.55    307.02 o 
  -1   7  13      198.24      236.83    283.31 o 
   0   7  13       91.73      334.44    343.85 o 
   1   7  13      381.43      505.87    266.16 o 
   2   7  13     5502.45     5204.66    439.08 o 
   3   7  13     3133.44     2817.26    361.31 o 
   4   7  13      195.43      344.94    316.48 o 
   5   7  13       13.59       93.57    271.63 o 
   6   7  13      226.46      445.56    439.65 o 
   7   7  13      370.10      251.25    696.76 o 
   8   7  13       61.48      265.30    450.40 o 
 -17   8  13       50.81      230.93    368.36 o 
 -16   8  13       58.28       37.39    247.58 o 
 -15   8  13      676.16      850.14    234.39 o 
 -14   8  13      516.81      692.14    278.08 o 
 -13   8  13      182.41      101.79    203.13 o 
 -12   8  13       43.14       24.60    198.06 o 
 -11   8  13      467.51      663.40    191.58 o 
 -10   8  13       52.33      229.80    210.40 o 
  -9   8  13     2137.83     1877.26    200.56 o 
  -8   8  13      791.62      826.15    201.26 o 
  -7   8  13     1006.39     1304.86    221.52 o 
  -6   8  13     2136.15     1912.47    346.59 o 
  -5   8  13     1340.63     1316.94    266.74 o 
  -4   8  13     1124.49     1038.32    344.71 o 
  -3   8  13     4835.27     5311.80    390.25 o 
  -2   8  13      949.36      827.59    316.23 o 
  -1   8  13      264.74      161.24    313.77 o 
   0   8  13      187.87      271.27    295.07 o 
   1   8  13     1209.24     1464.49    393.53 o 
   2   8  13      499.55      694.10    295.63 o 
   3   8  13      951.14      826.47    302.14 o 
   4   8  13     1340.67     1822.10    370.13 o 
   5   8  13      110.01      233.59    394.90 o 
   6   8  13      193.02      414.73    349.83 o 
   7   8  13      119.57        8.32    384.38 o 
 -16   9  13       23.10      187.94    305.78 o 
 -15   9  13      499.63      735.43    243.03 o 
 -14   9  13     5161.95     5737.83    308.87 o 
 -13   9  13      868.90      745.93    239.92 o 
 -12   9  13      794.95      726.02    234.76 o 
 -11   9  13       82.98       79.71    202.41 o 
 -10   9  13     9334.34     9264.36    325.92 o 
  -9   9  13      980.22      968.01    213.18 o 
  -8   9  13      539.66      662.50    339.17 o 
  -7   9  13     1719.47     2171.84    320.81 o 
  -6   9  13     3761.94     3973.62    401.52 o 
  -5   9  13      289.76      407.60    346.32 o 
  -4   9  13        0.16      200.64    349.69 o 
  -3   9  13     1469.12     1539.80    336.42 o 
  -2   9  13     1338.47     1170.74    383.35 o 
  -1   9  13      344.49      227.73    322.63 o 
   0   9  13      155.02       95.29    320.30 o 
   1   9  13       38.75       81.74    292.45 o 
   2   9  13     1183.63      765.22    349.57 o 
   3   9  13     1406.92     1551.23    369.04 o 
   4   9  13       25.18       66.52    402.81 o 
   5   9  13      204.25      161.37    360.92 o 
   6   9  13        2.55      164.91    634.91 o 
 -15  10  13       14.52        0.00    294.40 o 
 -14  10  13     1388.21     1260.83    257.48 o 
 -13  10  13      123.01        0.00    241.83 o 
 -12  10  13        0.60       72.64    216.59 o 
 -11  10  13      200.26      347.97    187.78 o 
 -10  10  13     2498.53     2626.02    246.42 o 
  -9  10  13     1544.91     1331.50    302.79 o 
  -8  10  13      939.31      898.87    307.17 o 
  -7  10  13      180.61       94.82    344.00 o 
  -6  10  13        3.65      180.64    300.15 o 
  -5  10  13     1707.17     1517.75    298.72 o 
  -4  10  13     3121.08     3372.13    422.23 o 
  -3  10  13     1309.25     1680.23    346.20 o 
  -2  10  13     2351.17     2458.67    423.56 o 
  -1  10  13       36.60        0.00    384.78 o 
   0  10  13      693.31      619.57    347.50 o 
   1  10  13       82.95        0.00    410.93 o 
   2  10  13     1161.89      894.32    377.42 o 
   3  10  13       30.90        0.00    296.97 o 
   4  10  13       23.11        0.00    310.91 o 
   5  10  13      222.30      421.95    453.77 o 
 -14  11  13     1305.95     1310.02    284.78 o 
 -13  11  13      887.34      690.40    275.64 o 
 -12  11  13      244.08      320.07    307.69 o 
 -11  11  13      217.00      200.91    295.10 o 
 -10  11  13     4656.40     4555.22    359.36 o 
  -9  11  13      346.99      373.95    265.79 o 
  -8  11  13      809.51     1081.43    326.78 o 
  -7  11  13      193.95       56.86    303.31 o 
  -6  11  13     4375.81     4690.42    824.56 o 
  -5  11  13      234.65      470.39    382.95 o 
  -4  11  13       87.22      198.90    287.05 o 
  -3  11  13     3357.50     4158.50    429.07 o 
  -2  11  13     2281.72     1877.84    385.16 o 
  -1  11  13      974.16     1208.90    421.19 o 
   0  11  13       29.71       71.11    342.36 o 
   1  11  13     2396.43     2074.36    460.50 o 
   2  11  13      478.51      422.18    373.88 o 
   3  11  13     1150.45     1581.69    470.81 o 
   4  11  13      513.55      469.84    465.88 o 
 -13  12  13      901.48      794.70    342.05 o 
 -12  12  13       25.38       21.67    309.56 o 
 -11  12  13      111.16        0.00    264.93 o 
 -10  12  13     1577.99     1548.56    277.22 o 
  -9  12  13     1269.28     1025.46    269.18 o 
  -8  12  13        1.33        0.00    311.02 o 
  -7  12  13      120.94      364.80    386.27 o 
  -6  12  13       71.59      390.44    335.17 o 
  -5  12  13     1586.96     1363.62    364.49 o 
  -4  12  13      346.27       39.50    337.61 o 
  -3  12  13      664.21      591.28    525.66 o 
  -2  12  13     3773.76     4475.17    455.49 o 
  -1  12  13      409.56      339.84    366.11 o 
   0  12  13      697.58      941.05    387.65 o 
   1  12  13      301.02      186.00    372.35 o 
   2  12  13     3401.76     3642.10    465.40 o 
   3  12  13        6.84       29.23    461.76 o 
 -11  13  13      997.12     1286.44    367.93 o 
 -10  13  13     1100.12      991.89    305.63 o 
  -9  13  13      292.91      382.62    326.62 o 
  -8  13  13       45.89       95.61    341.52 o 
  -7  13  13      596.70      562.85    419.68 o 
  -6  13  13     2194.72     1851.48    383.77 o 
  -5  13  13      184.57      302.03    314.69 o 
  -4  13  13       50.23      412.63    362.70 o 
  -3  13  13      417.79      569.55    332.00 o 
  -2  13  13      556.75      518.85    374.46 o 
  -1  13  13     1480.43     1537.09    413.03 o 
   0  13  13       95.55        0.00    404.04 o 
   1  13  13     2468.81     2929.51    517.16 o 
  -7  14  13      485.04      112.45    429.94 o 
  -6  14  13       23.58        0.00    357.97 o 
  -5  14  13      974.15      931.82    351.28 o 
  -4  14  13       53.25      275.41    456.18 o 
  -3  14  13     1168.08      961.74    405.96 o 
 -19   0  14     1018.34     1591.41    593.69 o 
 -18   0  14       46.13        0.00    507.11 o 
 -17   0  14      205.63        0.00    358.68 o 
 -16   0  14       16.95      156.67    354.56 o 
 -15   0  14      236.24      354.56    482.37 o 
 -14   0  14       67.29      222.63    342.19 o 
 -13   0  14     4883.12     4819.57    556.58 o 
 -12   0  14    11105.16    10908.97    606.05 o 
 -11   0  14      383.47      532.23    234.65 o 
 -10   0  14        1.16        0.00    225.69 o 
  -9   0  14     4697.73     4480.09    292.71 o 
  -8   0  14     5348.93     5161.23    316.06 o 
  -7   0  14      126.21      205.80    209.35 o 
  -6   0  14       12.44      163.93    208.30 o 
  -5   0  14        6.79        0.00    256.33 o 
  -4   0  14      264.54      323.63    179.75 o 
  -3   0  14       66.65       32.29    199.30 o 
  -2   0  14      727.53      756.89    218.59 o 
  -1   0  14       11.86       88.76    220.09 o 
   0   0  14      491.54        0.00    325.70 o 
   1   0  14     5897.20     7099.49    655.53 o 
   2   0  14     1237.56      606.05    416.40 o 
   3   0  14      337.31        0.00    428.77 o 
   4   0  14     2065.60     2020.18    498.86 o 
   5   0  14     7957.42     7961.16    672.02 o 
   6   0  14       88.83      309.21    523.60 o 
   7   0  14      714.80      556.58    531.84 o 
   8   0  14      152.81        0.00    655.53 o 
 -19   1  14       29.52       90.31    386.20 o 
 -18   1  14        3.01        8.31    370.20 o 
 -17   1  14      272.60      219.97    227.53 o 
 -16   1  14     1011.33     1347.44    273.02 o 
 -15   1  14      103.05        0.00    210.45 o 
 -14   1  14       36.09      122.74    217.03 o 
 -13   1  14      647.34      617.44    222.60 o 
 -12   1  14      770.16     1057.07    228.95 o 
 -11   1  14      340.22      276.90    226.89 o 
 -10   1  14        8.00       25.96    191.90 o 
  -9   1  14      993.10     1191.26    196.62 o 
  -8   1  14       50.95      304.29    198.49 o 
  -7   1  14      197.79      384.46    196.94 o 
  -6   1  14       33.60        0.00    189.38 o 
  -5   1  14        4.66        0.00    160.79 o 
  -4   1  14        0.19        0.00    136.98 o 
  -3   1  14       89.62       52.52    123.03 o 
  -2   1  14       55.64      102.93    145.67 o 
  -1   1  14     3760.49     3257.17    227.55 o 
   0   1  14        4.18      136.78    246.33 o 
   1   1  14      384.60      651.54    273.29 o 
   2   1  14      285.81      280.90    304.06 o 
   3   1  14     2605.71     2830.63    349.76 o 
   4   1  14      871.55      649.24    331.66 o 
   5   1  14       38.89      186.83    344.71 o 
   6   1  14      281.81      363.84    349.25 o 
   7   1  14      203.08      258.12    304.38 o 
   8   1  14      516.34      604.65    353.12 o 
 -19   2  14     1168.34     1225.49    307.92 o 
 -18   2  14        0.40        0.00    272.79 o 
 -17   2  14      150.91       73.10    219.01 o 
 -16   2  14      552.20      362.86    240.13 o 
 -15   2  14      517.29      544.11    214.93 o 
 -14   2  14      110.67        0.00    241.72 o 
 -13   2  14     3555.69     3121.51    286.70 o 
 -12   2  14     8571.87     8567.94    441.98 o 
 -11   2  14       68.29      298.19    207.73 o 
 -10   2  14      267.18      174.39    203.32 o 
  -9   2  14     1972.38     1961.29    232.87 o 
  -8   2  14     5532.11     5229.96    361.94 o 
  -7   2  14      134.92      188.58    197.94 o 
  -6   2  14       26.53       47.75    174.66 o 
  -5   2  14      289.70      413.27    199.31 o 
  -4   2  14      535.54      486.16    184.98 o 
  -3   2  14      311.97      193.32    203.63 o 
  -2   2  14       39.83      184.14    211.11 o 
  -1   2  14      785.67      759.36    205.51 o 
   0   2  14     1153.86      819.74    206.74 o 
   1   2  14     3367.98     2910.35    325.04 o 
   2   2  14      245.60        0.00    387.54 o 
   3   2  14      207.71      119.30    340.46 o 
   4   2  14     1797.38     1966.58    560.70 o 
   5   2  14     3222.76     3566.24    634.91 o 
   6   2  14       99.70        0.00    535.97 o 
   7   2  14      321.19      169.04    412.28 o 
   8   2  14       78.89        0.00    445.26 o 
 -19   3  14       32.88      186.67    216.41 o 
 -18   3  14       63.95      172.39    251.34 o 
 -17   3  14        2.25        0.00    241.82 o 
 -16   3  14     2380.30     2496.84    303.65 o 
 -15   3  14        5.51        5.92    229.37 o 
 -14   3  14      117.59      219.17    225.49 o 
 -13   3  14      505.22      490.17    252.50 o 
 -12   3  14      305.58      484.84    244.00 o 
 -11   3  14      522.57      460.34    242.05 o 
 -10   3  14      250.77      259.37    201.06 o 
  -9   3  14     3738.90     4230.73    288.98 o 
  -8   3  14     2709.00     2556.11    239.95 o 
  -7   3  14      589.07      744.75    189.67 o 
  -6   3  14      219.59      253.79    176.64 o 
  -5   3  14        4.18        0.00    211.85 o 
  -4   3  14     1719.26     1376.91    204.55 o 
  -3   3  14      417.22      239.58    209.36 o 
  -2   3  14        2.83        0.00    186.33 o 
  -1   3  14     7653.09     7324.15    304.77 o 
   0   3  14       25.20      197.90    205.39 o 
   1   3  14      817.67      580.52    292.71 o 
   2   3  14      324.91      303.27    249.62 o 
   3   3  14     5104.63     6005.46    814.26 o 
   4   3  14      980.52      822.69    368.45 o 
   5   3  14        2.62        0.00    358.65 o 
   6   3  14      209.14      349.40    396.14 o 
   7   3  14      259.08     1043.07    606.05 o 
   8   3  14     1404.44     1933.60    667.90 o 
 -19   4  14      658.01      422.99    306.93 o 
 -18   4  14       20.49      156.38    257.67 o 
 -17   4  14      117.42      130.26    219.25 o 
 -16   4  14     1002.44      655.85    277.53 o 
 -15   4  14     1258.30      862.44    247.38 o 
 -14   4  14       99.63      223.28    227.94 o 
 -13   4  14       83.51       62.32    213.33 o 
 -12   4  14     4691.69     4034.54    313.31 o 
 -11   4  14     1063.26     1012.44    225.15 o 
 -10   4  14     1022.49     1021.54    221.45 o 
  -9   4  14       71.82       12.39    229.01 o 
  -8   4  14     5011.89     5187.83    245.06 o 
  -7   4  14       14.37        0.00    184.50 o 
  -6   4  14      636.82      693.55    196.72 o 
  -5   4  14     4259.45     4007.71    256.89 o 
  -4   4  14     6872.64     7538.75    322.34 o 
  -3   4  14      406.76      296.00    220.91 o 
  -2   4  14      227.28      158.76    220.33 o 
  -1   4  14    12681.81    13037.61    373.66 o 
   0   4  14     5677.24     6090.97    400.65 o 
   1   4  14      374.59      366.66    225.92 o 
   2   4  14       91.34        0.00    260.26 o 
   3   4  14     6949.92     6302.14    406.79 o 
   4   4  14      834.94      635.41    340.15 o 
   5   4  14      488.61      379.40    325.85 o 
   6   4  14        2.88      248.07    328.95 o 
   7   4  14      413.15      127.56    340.65 o 
   8   4  14      127.44        0.00    349.65 o 
 -18   5  14       25.44        0.00    289.87 o 
 -17   5  14      728.08      834.38    269.48 o 
 -16   5  14      229.30      297.97    246.53 o 
 -15   5  14      168.35       18.09    228.32 o 
 -14   5  14      369.30      491.97    234.59 o 
 -13   5  14      567.83      471.40    255.75 o 
 -12   5  14     1345.84     1080.19    233.81 o 
 -11   5  14       11.57      236.83    242.83 o 
 -10   5  14      182.28       96.73    206.70 o 
  -9   5  14      533.68      569.06    181.81 o 
  -8   5  14     5939.59     6069.74    255.04 o 
  -7   5  14      542.60      494.49    198.66 o 
  -6   5  14        8.66       81.76    215.25 o 
  -5   5  14      355.15      362.33    202.85 o 
  -4   5  14      227.39      198.70    204.99 o 
  -3   5  14       20.09        0.00    214.85 o 
  -2   5  14       61.89        0.00    325.70 o 
  -1   5  14      340.77      490.12    273.40 o 
   0   5  14     2462.06     2602.16    364.41 o 
   1   5  14      656.57      724.67    253.58 o 
   2   5  14      205.64      273.32    327.88 o 
   3   5  14      275.10      181.65    336.25 o 
   4   5  14      862.81      686.47    316.99 o 
   5   5  14        2.60      202.54    409.86 o 
   6   5  14      143.36      176.62    347.57 o 
   7   5  14      104.62       57.45    427.90 o 
 -18   6  14       93.82       86.08    269.35 o 
 -17   6  14      584.79      625.84    300.25 o 
 -16   6  14      312.57      461.58    281.75 o 
 -15   6  14     1504.78     1714.79    267.71 o 
 -14   6  14      115.73       98.61    207.26 o 
 -13   6  14      169.81      420.16    193.29 o 
 -12   6  14     1779.25     1687.03    232.92 o 
 -11   6  14     4324.20     4172.88    306.91 o 
 -10   6  14      124.80       37.73    166.91 o 
  -9   6  14      411.02      206.07    185.79 o 
  -8   6  14     6726.05     7032.81    285.12 o 
  -7   6  14      455.42      512.64    202.73 o 
  -6   6  14      740.93      663.41    194.03 o 
  -5   6  14     1938.19     2180.18    254.44 o 
  -4   6  14    11348.27    11602.20    442.51 o 
  -3   6  14      614.85      508.11    294.14 o 
  -2   6  14      391.72      115.86    500.92 o 
  -1   6  14     9673.20    10637.50    473.61 o 
   0   6  14     4281.80     4654.98    354.12 o 
   1   6  14      268.79      195.96    345.38 o 
   2   6  14      369.82      141.22    346.77 o 
   3   6  14     8022.94     7695.03    496.89 o 
   4   6  14       47.80      248.64    368.70 o 
   5   6  14      303.84      493.70    357.99 o 
   6   6  14      242.07        0.00    358.15 o 
   7   6  14     1099.49     1112.69    395.40 o 
 -17   7  14      128.58      143.59    258.10 o 
 -16   7  14      653.36      706.92    263.80 o 
 -15   7  14       55.50      118.95    216.70 o 
 -14   7  14       17.80      174.55    234.77 o 
 -13   7  14     2060.21     2045.34    290.69 o 
 -12   7  14     1665.32     1740.82    283.23 o 
 -11   7  14      372.18      393.31    213.49 o 
 -10   7  14        1.69       56.51    192.16 o 
  -9   7  14     2176.10     2234.96    207.31 o 
  -8   7  14     1299.62     1641.79    227.98 o 
  -7   7  14      707.54      685.25    233.92 o 
  -6   7  14      298.46      334.81    209.61 o 
  -5   7  14        8.74        0.00    259.29 o 
  -4   7  14     1969.66     1823.90    316.23 o 
  -3   7  14      168.57       25.83    253.58 o 
  -2   7  14       85.66      274.18    365.16 o 
  -1   7  14      133.90      149.19    343.41 o 
   0   7  14     8302.41     8571.79    505.64 o 
   1   7  14      152.77       49.05    269.65 o 
   2   7  14      463.21      457.27    281.04 o 
   3   7  14       48.46      191.71    279.87 o 
   4   7  14     4169.94     4368.21    424.93 o 
   5   7  14       17.06      391.62    396.19 o 
   6   7  14      292.60      143.54    453.57 o 
 -17   8  14      967.71      953.67    316.20 o 
 -16   8  14      366.65      467.98    298.30 o 
 -15   8  14     1247.69     1605.93    308.11 o 
 -14   8  14      327.99      106.76    242.89 o 
 -13   8  14      163.12        0.00    264.59 o 
 -12   8  14      369.67      132.29    207.60 o 
 -11   8  14     2108.05     1938.27    228.64 o 
 -10   8  14      232.08      234.48    174.57 o 
  -9   8  14        7.67       28.70    199.23 o 
  -8   8  14     3888.79     3807.90    250.93 o 
  -7   8  14       81.33       12.85    273.24 o 
  -6   8  14       26.80       88.78    275.38 o 
  -5   8  14      770.67      885.35    302.12 o 
  -4   8  14     6266.49     6287.93    449.59 o 
  -3   8  14     1640.27     2102.67    391.90 o 
  -2   8  14      135.69      137.77    311.50 o 
  -1   8  14      317.97      340.88    327.89 o 
   0   8  14      158.01      158.27    273.62 o 
   1   8  14     1180.20     1137.55    349.57 o 
   2   8  14      284.15       77.90    392.10 o 
   3   8  14      892.98      657.21    402.81 o 
   4   8  14     1260.68     1598.27    438.74 o 
   5   8  14      338.55      235.73    301.63 o 
   6   8  14       90.62       45.13    476.16 o 
 -16   9  14     1404.34     1768.72    328.72 o 
 -15   9  14      496.46      552.13    264.85 o 
 -14   9  14        4.32        0.00    239.58 o 
 -13   9  14     1887.65     2122.58    288.45 o 
 -12   9  14      484.45      492.45    217.22 o 
 -11   9  14     1346.09     1436.99    218.05 o 
 -10   9  14       44.39       24.23    194.07 o 
  -9   9  14     4743.47     4777.39    313.28 o 
  -8   9  14       30.33        0.00    283.05 o 
  -7   9  14     1203.03     1334.14    365.44 o 
  -6   9  14      261.37      235.83    347.27 o 
  -5   9  14      683.09      767.47    365.44 o 
  -4   9  14      189.11      247.43    533.90 o 
  -3   9  14     1115.72     1062.08    333.42 o 
  -2   9  14      441.28      622.61    334.30 o 
  -1   9  14       57.42      107.26    334.67 o 
   0   9  14     1394.59     1726.40    386.78 o 
   1   9  14      607.10      649.41    320.94 o 
   2   9  14        6.95        0.00    336.42 o 
   3   9  14       13.89      236.61    417.42 o 
   4   9  14     2752.98     2744.16    435.33 o 
   5   9  14        2.60       64.04    374.75 o 
 -15  10  14      777.57      753.75    333.84 o 
 -14  10  14       30.32        6.11    288.90 o 
 -13  10  14       24.55       28.40    246.15 o 
 -12  10  14      285.76      101.93    244.14 o 
 -11  10  14      333.41      362.32    201.28 o 
 -10  10  14      299.12      339.12    295.53 o 
  -9  10  14      151.10      441.95    302.51 o 
  -8  10  14      547.38      244.89    305.08 o 
  -7  10  14      164.55      168.51    362.73 o 
  -6  10  14      581.73      919.01    329.87 o 
  -5  10  14      388.95      402.74    371.48 o 
  -4  10  14     1927.81     1530.27    409.94 o 
  -3  10  14     1023.73     1036.16    347.60 o 
  -2  10  14        1.56        0.00    289.79 o 
  -1  10  14     1903.13     2207.96    355.63 o 
   0  10  14      554.08      598.14    429.40 o 
   1  10  14      740.48      702.70    381.38 o 
   2  10  14       16.10       13.77    366.37 o 
   3  10  14        0.38       85.85    312.89 o 
   4  10  14      238.82      234.06    445.32 o 
 -13  11  14       30.98      308.80    309.80 o 
 -12  11  14        0.04      111.70    270.15 o 
 -11  11  14     1058.98      997.17    286.78 o 
 -10  11  14      134.54       22.33    263.61 o 
  -9  11  14     1904.73     2199.38    312.46 o 
  -8  11  14      685.38      997.80    301.21 o 
  -7  11  14     1336.94      914.15    345.66 o 
  -6  11  14       28.75        0.00    383.28 o 
  -5  11  14     1001.20      777.61    306.72 o 
  -4  11  14      192.85        0.00    329.82 o 
  -3  11  14     2538.87     2641.03    460.17 o 
  -2  11  14       97.19       49.47    346.58 o 
  -1  11  14       13.48        0.00    306.10 o 
   0  11  14        6.39        0.00    467.94 o 
   1  11  14      864.55      749.73    385.00 o 
   2  11  14       46.34      123.16    434.96 o 
 -11  12  14       22.07      103.69    256.58 o 
 -10  12  14       24.02       33.77    282.60 o 
  -9  12  14      140.19      299.97    285.76 o 
  -8  12  14      840.79      767.28    349.68 o 
  -7  12  14       10.33      168.86    337.77 o 
  -6  12  14      120.17      143.58    408.11 o 
  -5  12  14      238.21      101.27    350.21 o 
  -4  12  14     1127.95     1112.99    445.58 o 
  -3  12  14      111.61      574.21    374.37 o 
  -2  12  14       14.04       77.65    439.95 o 
  -1  12  14       47.52      147.45    335.22 o 
   0  12  14     1491.50     1812.57    487.99 o 
   1  12  14      342.98      455.99    455.57 o 
  -9  13  14      370.79      473.56    279.93 o 
  -8  13  14      306.21       56.40    353.21 o 
  -7  13  14      795.46      374.72    317.60 o 
  -6  13  14     1157.23     1173.21    388.22 o 
  -5  13  14     1248.20     1239.41    459.15 o 
  -4  13  14      606.02      793.89    392.26 o 
  -3  13  14      974.24     1137.25    406.57 o 
  -2  13  14      390.99      690.22    463.28 o 
 -19   1  15     2080.78     2370.62    622.55 o 
 -18   1  15       35.01        0.00    377.45 o 
 -17   1  15        1.61        0.00    304.61 o 
 -16   1  15       86.14        3.69    293.42 o 
 -15   1  15      526.10      893.01    365.86 o 
 -14   1  15      132.45       53.77    243.31 o 
 -13   1  15     1958.38     1691.59    312.36 o 
 -12   1  15        4.29      268.56    269.76 o 
 -11   1  15      796.05      329.36    199.06 o 
 -10   1  15      638.80      308.07    232.24 o 
  -9   1  15     3001.49     2835.83    247.20 o 
  -8   1  15      434.15      381.88    231.40 o 
  -7   1  15      377.54      310.90    211.14 o 
  -6   1  15    11405.79    10955.23    509.96 o 
  -5   1  15     1439.10     1173.39    264.39 o 
  -4   1  15      382.07      157.24    203.50 o 
  -3   1  15      445.46      416.77    225.03 o 
  -2   1  15    21290.17    21219.68    411.16 o 
  -1   1  15     4739.20     4684.90    302.88 o 
   0   1  15      105.01       33.34    254.97 o 
   1   1  15     4986.78     4770.58    355.41 o 
   2   1  15     6670.49     6562.03    399.05 o 
   3   1  15      130.51      470.00    502.98 o 
   4   1  15      344.91      391.67    523.60 o 
   5   1  15     5771.51     6307.91    684.39 o 
   6   1  15        7.48      259.74    544.21 o 
   7   1  15       83.74      152.54    585.44 o 
 -19   2  15       52.40        0.00    392.10 o 
 -18   2  15      534.07      965.19    498.86 o 
 -17   2  15      539.56      294.04    272.47 o 
 -16   2  15      671.41      551.12    245.75 o 
 -15   2  15      649.51      425.69    237.73 o 
 -14   2  15     1674.49     2133.03    266.28 o 
 -13   2  15     1115.53     1023.86    237.83 o 
 -12   2  15      326.88      227.59    245.00 o 
 -11   2  15      809.91      872.00    229.00 o 
 -10   2  15      432.01      798.80    216.48 o 
  -9   2  15     1218.50     1385.12    258.71 o 
  -8   2  15       23.89      165.38    207.43 o 
  -7   2  15     6829.39     7227.99    321.26 o 
  -6   2  15      744.40      755.72    224.36 o 
  -5   2  15     2331.96     2707.08    249.36 o 
  -4   2  15      172.26      109.21    192.76 o 
  -3   2  15     2043.30     2300.71    252.64 o 
  -2   2  15     2992.60     3305.61    271.70 o 
  -1   2  15      564.24      467.70    271.07 o 
   0   2  15        1.39       42.50    227.15 o 
   1   2  15       29.34      240.98    284.23 o 
   2   2  15     1135.54     1286.82    360.10 o 
   3   2  15      831.74      907.86    297.78 o 
   4   2  15      432.46      706.25    329.25 o 
   5   2  15      163.16      243.25    573.07 o 
   6   2  15      835.04     1232.72    606.05 o 
   7   2  15      107.89       57.72    449.39 o 
 -18   3  15      544.84       99.94    229.09 o 
 -17   3  15     1003.33      781.71    262.64 o 
 -16   3  15      103.11        0.00    240.90 o 
 -15   3  15     1393.74     1677.98    289.65 o 
 -14   3  15     3228.33     2939.67    278.92 o 
 -13   3  15     1103.09      936.29    221.87 o 
 -12   3  15       57.08       75.95    217.11 o 
 -11   3  15     1249.54      990.75    259.84 o 
 -10   3  15     3086.26     2349.69    258.76 o 
  -9   3  15       81.87        0.00    191.55 o 
  -8   3  15      292.00        0.00    200.07 o 
  -7   3  15       49.16      560.42    243.56 o 
  -6   3  15     1868.10     1727.65    203.41 o 
  -5   3  15     1518.20     1401.09    251.51 o 
  -4   3  15      576.21      396.24    229.66 o 
  -3   3  15      127.94       56.52    225.42 o 
  -2   3  15     1402.17     1614.48    254.79 o 
  -1   3  15     4328.87     4059.10    401.87 o 
   0   3  15       17.60        0.00    283.96 o 
   1   3  15       38.06        0.00    297.31 o 
   2   3  15       30.62      228.15    310.47 o 
   3   3  15     2041.32     2269.43    410.78 o 
   4   3  15       94.64       15.71    302.15 o 
   5   3  15      648.02      809.09    332.05 o 
   6   3  15      461.56      452.42    303.38 o 
   7   3  15      467.86       86.01    406.18 o 
 -18   4  15      457.10      441.80    270.33 o 
 -17   4  15      129.42      206.80    256.15 o 
 -16   4  15       27.60        0.00    243.32 o 
 -15   4  15      237.17        0.00    268.05 o 
 -14   4  15     3316.90     3564.83    274.70 o 
 -13   4  15      493.07      516.17    216.95 o 
 -12   4  15       30.02       15.10    253.69 o 
 -11   4  15      713.96      866.68    264.46 o 
 -10   4  15      770.10      553.58    253.54 o 
  -9   4  15      282.03      384.99    184.20 o 
  -8   4  15       99.11       70.64    192.49 o 
  -7   4  15     6680.40     6672.11    279.38 o 
  -6   4  15      204.75        5.73    200.81 o 
  -5   4  15      522.78      476.65    240.60 o 
  -4   4  15      154.66      349.63    228.56 o 
  -3   4  15     2469.22     3027.34    277.77 o 
  -2   4  15      942.56      736.44    223.82 o 
  -1   4  15     1336.86     1629.35    335.10 o 
   0   4  15       73.44        0.39    255.14 o 
   1   4  15      303.36      444.70    271.32 o 
   2   4  15     1426.25     1311.13    302.74 o 
   3   4  15     1606.97     1794.15    334.79 o 
   4   4  15       51.12        0.00    389.15 o 
   5   4  15      297.80      235.32    392.60 o 
   6   4  15      536.93      829.46    430.53 o 
 -18   5  15      257.10      104.81    305.59 o 
 -17   5  15     1779.58     1854.07    269.98 o 
 -16   5  15      374.72      705.69    289.26 o 
 -15   5  15      488.61      505.04    277.47 o 
 -14   5  15     5210.77     5162.76    288.68 o 
 -13   5  15      861.00      864.93    243.84 o 
 -12   5  15      390.67      564.13    266.45 o 
 -11   5  15      968.27      734.95    215.68 o 
 -10   5  15     9152.10     9053.46    346.39 o 
  -9   5  15       66.58       31.41    199.56 o 
  -8   5  15      171.74      131.62    201.58 o 
  -7   5  15      166.59       23.61    204.34 o 
  -6   5  15      372.00      313.07    228.13 o 
  -5   5  15      725.11      858.39    247.83 o 
  -4   5  15      521.40      530.45    246.00 o 
  -3   5  15     1091.57     1408.73    422.59 o 
  -2   5  15      662.50      943.92    285.69 o 
  -1   5  15      997.01      720.12    332.19 o 
   0   5  15       72.98      244.41    247.75 o 
   1   5  15       16.19        0.00    323.56 o 
   2   5  15      138.06      226.70    348.37 o 
   3   5  15     2294.72     1775.83    347.69 o 
   4   5  15       47.90        0.00    337.23 o 
   5   5  15       23.32        0.00    353.91 o 
   6   5  15      332.20      126.82    427.90 o 
 -17   6  15       83.58      205.89    259.01 o 
 -16   6  15       52.08        0.00    249.72 o 
 -15   6  15      607.20      445.29    248.18 o 
 -14   6  15      559.72      771.32    281.31 o 
 -13   6  15      755.76      806.06    226.12 o 
 -12   6  15        9.14        0.00    232.82 o 
 -11   6  15      154.01      250.34    206.57 o 
 -10   6  15        3.78      292.18    259.03 o 
  -9   6  15      405.42      210.26    224.60 o 
  -8   6  15        0.49       49.83    210.30 o 
  -7   6  15      975.73      701.43    240.52 o 
  -6   6  15     3475.95     3734.36    285.24 o 
  -5   6  15      270.36      391.88    279.33 o 
  -4   6  15       80.94       13.55    339.62 o 
  -3   6  15      790.38      805.82    371.28 o 
  -2   6  15     3452.88     3015.12    350.56 o 
  -1   6  15      873.35      815.25    354.77 o 
   0   6  15       57.71        0.00    350.85 o 
   1   6  15       19.84      432.90    308.49 o 
   2   6  15       37.08       75.11    304.93 o 
   3   6  15      232.82      204.15    315.94 o 
   4   6  15      644.65      816.32    568.95 o 
   5   6  15        0.00        0.00    357.96 o 
 -16   7  15       49.74        0.00    291.21 o 
 -15   7  15      181.02      195.26    252.09 o 
 -14   7  15     2735.57     2703.49    287.82 o 
 -13   7  15      242.47      130.22    242.04 o 
 -12   7  15      657.37      722.32    277.78 o 
 -11   7  15      861.21      489.51    236.45 o 
 -10   7  15     9513.57     9426.12    314.45 o 
  -9   7  15      221.97      413.82    207.95 o 
  -8   7  15      503.30      465.34    222.76 o 
  -7   7  15      273.62        0.00    234.05 o 
  -6   7  15     2715.74     2902.66    384.29 o 
  -5   7  15       11.75       17.96    335.10 o 
  -4   7  15       42.53        0.00    343.85 o 
  -3   7  15     3527.37     3018.17    378.36 o 
  -2   7  15       13.21        0.00    319.56 o 
  -1   7  15        1.34        0.00    295.17 o 
   0   7  15        3.76      308.41    315.94 o 
   1   7  15     1082.79      637.78    335.52 o 
   2   7  15       82.99      101.67    314.05 o 
   3   7  15      791.61      457.72    403.76 o 
   4   7  15        6.98      103.19    400.78 o 
   5   7  15       18.06        0.00    456.66 o 
 -16   8  15       26.57        0.00    253.40 o 
 -15   8  15        8.24       12.20    256.03 o 
 -14   8  15       41.70       46.70    253.40 o 
 -13   8  15     1026.55     1136.73    295.16 o 
 -12   8  15        3.28       82.15    272.38 o 
 -11   8  15      372.19      631.57    235.12 o 
 -10   8  15        1.32       81.36    227.44 o 
  -9   8  15     1079.25      988.73    210.12 o 
  -8   8  15      250.80      137.56    279.86 o 
  -7   8  15       10.87       86.62    278.38 o 
  -6   8  15      949.56     1199.89    362.24 o 
  -5   8  15      300.51      100.34    352.17 o 
  -4   8  15      912.39     1293.28    329.14 o 
  -3   8  15      504.98      479.42    387.60 o 
  -2   8  15     4002.14     4575.59    478.08 o 
  -1   8  15        5.32        0.00    408.65 o 
   0   8  15      307.97      380.46    289.53 o 
   1   8  15      269.58      706.06    354.59 o 
   2   8  15     1449.73     1196.50    432.56 o 
   3   8  15       59.45        0.00    406.67 o 
   4   8  15       58.60      329.45    364.87 o 
 -15   9  15      160.47      378.41    298.10 o 
 -14   9  15      834.29      705.60    269.14 o 
 -13   9  15       91.22        0.00    281.16 o 
 -12   9  15      226.46      213.07    285.01 o 
 -11   9  15      759.39      810.91    246.24 o 
 -10   9  15     6020.69     6270.17    384.21 o 
  -9   9  15        6.02        0.00    233.82 o 
  -8   9  15      764.83      453.57    307.17 o 
  -7   9  15      143.41      102.84    263.72 o 
  -6   9  15     3800.35     3821.37    388.00 o 
  -5   9  15       23.94        0.00    365.44 o 
  -4   9  15      290.65      338.84    366.93 o 
  -3   9  15     4065.91     3858.23    417.86 o 
  -2   9  15      935.38      633.15    356.21 o 
  -1   9  15        0.34        0.00    418.33 o 
   0   9  15      148.79      117.66    432.73 o 
   1   9  15     3232.22     3349.71    408.01 o 
   2   9  15      834.87      934.72    330.64 o 
   3   9  15      471.21      682.31    384.29 o 
 -13  10  15      180.26      307.51    265.41 o 
 -12  10  15        6.59        0.00    299.70 o 
 -11  10  15       82.79      150.86    300.61 o 
 -10  10  15      576.35      718.61    258.04 o 
  -9  10  15      718.93      737.51    282.10 o 
  -8  10  15        7.58      338.51    323.89 o 
  -7  10  15       11.82        0.00    312.65 o 
  -6  10  15      176.54      175.69    324.89 o 
  -5  10  15      609.47      500.53    449.39 o 
  -4  10  15      565.15      899.95    362.35 o 
  -3  10  15      440.23      305.22    352.65 o 
  -2  10  15     1144.79      890.90    432.32 o 
  -1  10  15       15.14        0.00    418.33 o 
   0  10  15      871.38     1054.50    393.67 o 
   1  10  15      301.38      362.96    398.11 o 
   2  10  15     1934.12     1554.00    382.95 o 
 -12  11  15      295.43      461.47    333.82 o 
 -11  11  15       58.77      188.86    315.94 o 
 -10  11  15     2765.20     2859.98    366.27 o 
  -9  11  15     1133.16     1224.18    307.53 o 
  -8  11  15       60.16      151.27    390.35 o 
  -7  11  15       33.29      126.50    298.80 o 
  -6  11  15     3933.10     4458.77    489.77 o 
  -5  11  15      200.82       61.19    302.30 o 
  -4  11  15      172.34        0.00    342.45 o 
  -3  11  15      871.06      883.31    344.34 o 
  -2  11  15     1358.72      962.67    456.07 o 
  -1  11  15      315.74      214.20    376.41 o 
   0  11  15        0.03        0.00    448.84 o 
  -9  12  15      926.43     1085.00    315.01 o 
  -8  12  15      108.83      243.55    412.32 o 
  -7  12  15      207.08      437.88    318.02 o 
  -6  12  15      384.79      575.05    371.47 o 
  -5  12  15     1256.29     1117.31    459.26 o 
  -4  12  15        1.82        0.00    372.35 o 
  -3  12  15      386.60      863.17    467.73 o 
  -2  12  15      990.59     1002.54    407.45 o 
 -18   0  16        0.36        0.00    540.09 o 
 -17   0  16      882.38     1455.35    577.19 o 
 -16   0  16       43.84        0.00    511.23 o 
 -15   0  16     1600.87     1294.56    544.21 o 
 -14   0  16       47.09        0.00    346.32 o 
 -13   0  16      297.63      498.86    371.05 o 
 -12   0  16     3775.57     3999.13    577.19 o 
 -11   0  16      380.66      416.40    358.68 o 
 -10   0  16      159.89       45.35    457.63 o 
  -9   0  16      220.19      453.51    482.37 o 
  -8   0  16    13938.37    14219.59    717.37 o 
  -7   0  16      337.58      474.12    486.49 o 
  -6   0  16       61.01       49.47    350.44 o 
  -5   0  16       18.22      230.88    478.25 o 
  -4   0  16      289.04      247.37    511.23 o 
  -2   0  16       80.57      235.00    338.07 o 
  -1   0  16      554.58      573.07    366.93 o 
   0   0  16     3098.91     3797.11    465.88 o 
   1   0  16     1346.35      869.91    428.77 o 
 -18   1  16       55.73      154.26    599.87 o 
 -17   1  16        0.94        0.00    304.24 o 
 -16   1  16       73.69        0.00    305.78 o 
 -15   1  16      126.46      107.01    263.24 o 
 -14   1  16        1.67        0.00    346.88 o 
 -13   1  16      376.52      475.68    346.59 o 
 -12   1  16     1807.60     1779.52    322.94 o 
 -11   1  16      279.94       45.88    273.02 o 
 -10   1  16      106.92        0.00    276.35 o 
  -9   1  16     1482.55     1348.36    357.30 o 
  -8   1  16      644.29      837.07    265.78 o 
  -7   1  16      471.63      512.49    343.85 o 
  -6   1  16      275.00       18.32    342.19 o 
  -5   1  16     1600.40     1801.11    293.36 o 
  -4   1  16       31.37        0.00    461.76 o 
  -3   1  16      499.51      559.19    215.28 o 
  -2   1  16       33.85      179.13    270.61 o 
  -1   1  16      234.14      565.30    215.96 o 
   0   1  16      245.13      233.04    278.40 o 
   1   1  16        5.43        0.00    404.04 o 
   2   1  16        2.78        0.00    320.42 o 
   3   1  16       77.96       68.31    357.69 o 
   4   1  16      294.74      931.76    560.70 o 
   5   1  16       74.24      379.30    548.33 o 
   6   1  16       29.13        0.00    424.65 o 
 -18   2  16        0.47        0.00    320.31 o 
 -17   2  16       17.13        0.00    308.13 o 
 -16   2  16        2.93      135.34    368.57 o 
 -15   2  16     1133.34     1257.08    327.87 o 
 -14   2  16       53.18       60.48    352.42 o 
 -13   2  16      123.31      191.21    290.18 o 
 -12   2  16     4143.78     4163.51    404.09 o 
 -11   2  16        0.36        0.00    194.03 o 
 -10   2  16      296.80      243.87    217.42 o 
  -9   2  16      920.80     1030.63    243.72 o 
  -8   2  16     9515.83     9623.74    464.24 o 
  -7   2  16      889.11      935.92    233.40 o 
  -6   2  16      144.51      146.81    256.00 o 
  -5   2  16      204.07      140.92    286.84 o 
  -4   2  16      957.98      810.28    239.19 o 
  -3   2  16      944.17      966.72    244.81 o 
  -2   2  16       15.43        0.00    211.94 o 
  -1   2  16     2290.36     1983.37    246.75 o 
   0   2  16      606.97      851.91    308.98 o 
   1   2  16     1204.81     1191.49    449.39 o 
   2   2  16       55.21      206.45    352.80 o 
   3   2  16      771.47      731.61    319.25 o 
   4   2  16       63.98        2.98    372.44 o 
   5   2  16     1262.47      715.47    394.41 o 
 -18   3  16       32.16        0.00    327.41 o 
 -17   3  16       18.88        0.00    372.85 o 
 -16   3  16      106.51       58.34    214.77 o 
 -15   3  16       65.05       54.68    221.86 o 
 -14   3  16       20.52        0.00    263.86 o 
 -13   3  16        5.01        0.00    239.42 o 
 -12   3  16     2905.35     3530.52    314.74 o 
 -11   3  16      408.28      413.40    240.03 o 
 -10   3  16      342.70      668.25    267.28 o 
  -9   3  16     2133.57     2020.13    260.86 o 
  -8   3  16      621.94      831.63    238.95 o 
  -7   3  16     3248.99     3280.87    289.37 o 
  -6   3  16      709.59      647.66    270.60 o 
  -5   3  16     4121.71     4590.17    310.73 o 
  -4   3  16      117.76       60.83    237.80 o 
  -3   3  16     2030.16     2860.07    260.70 o 
  -2   3  16      346.88      428.32    252.83 o 
  -1   3  16      371.17      828.24    320.52 o 
   0   3  16      611.01      451.57    310.47 o 
   1   3  16      126.25        0.00    306.10 o 
   2   3  16       49.13        0.00    372.07 o 
   3   3  16      160.73      155.64    318.18 o 
   4   3  16     1275.35     1013.55    667.90 o 
   5   3  16      416.96      577.35    418.39 o 
 -17   4  16     1170.39     1515.43    294.65 o 
 -16   4  16       26.28       38.17    281.86 o 
 -15   4  16      393.95      380.95    231.89 o 
 -14   4  16       30.53      120.88    272.65 o 
 -13   4  16      795.84      749.17    255.79 o 
 -12   4  16     2172.76     1845.55    294.92 o 
 -11   4  16        3.62       63.85    212.33 o 
 -10   4  16       41.86      184.68    222.69 o 
  -9   4  16      233.33      248.30    210.14 o 
  -8   4  16     5863.86     5192.35    311.47 o 
  -7   4  16      271.87      450.59    242.81 o 
  -6   4  16      400.62      278.51    239.93 o 
  -5   4  16      551.91      171.53    254.79 o 
  -4   4  16     4131.29     4127.28    283.20 o 
  -3   4  16      726.26      751.20    261.43 o 
  -2   4  16      308.36      493.15    276.64 o 
  -1   4  16     4591.84     4587.55    369.32 o 
   0   4  16     1480.14     1273.95    490.62 o 
   1   4  16      879.70      735.99    297.73 o 
   2   4  16      109.54      342.45    297.09 o 
   3   4  16     6282.79     7245.34    919.39 o 
   4   4  16      284.40      436.09    344.21 o 
   5   4  16      682.04      726.90    426.71 o 
 -17   5  16       23.29      165.02    263.49 o 
 -16   5  16       19.84       11.45    253.85 o 
 -15   5  16        0.57        0.00    244.83 o 
 -14   5  16       28.13      222.41    254.04 o 
 -13   5  16     1773.26     1946.03    321.03 o 
 -12   5  16      178.51       43.12    333.80 o 
 -11   5  16      162.43      132.17    246.06 o 
 -10   5  16        0.80        0.00    260.17 o 
  -9   5  16      670.75      625.18    220.48 o 
  -8   5  16      415.28      346.58    265.12 o 
  -7   5  16     2208.19     2162.82    235.61 o 
  -6   5  16      109.51        0.00    239.90 o 
  -5   5  16      111.46      182.49    254.41 o 
  -4   5  16      579.44      509.58    357.04 o 
  -3   5  16      878.79      777.93    494.74 o 
  -2   5  16      155.03      122.76    340.13 o 
  -1   5  16        0.81        0.00    333.71 o 
   0   5  16      409.01      617.34    349.80 o 
   1   5  16      450.59        0.00    345.38 o 
   2   5  16        9.94       21.52    291.35 o 
   3   5  16      225.97        0.00    523.60 o 
   4   5  16     1221.72     1468.93    392.97 o 
 -16   6  16      423.11      322.58    259.97 o 
 -15   6  16      278.87       12.80    255.16 o 
 -14   6  16      380.41      162.47    281.41 o 
 -13   6  16      231.19      152.57    249.16 o 
 -12   6  16      677.53      213.88    238.34 o 
 -11   6  16     1027.75      746.16    281.72 o 
 -10   6  16      274.39      459.02    253.38 o 
  -9   6  16      156.30      161.22    237.92 o 
  -8   6  16     4131.40     3249.82    243.26 o 
  -7   6  16      323.96      309.05    224.73 o 
  -6   6  16       92.62      137.67    326.33 o 
  -5   6  16        9.87       72.44    335.57 o 
  -4   6  16     8770.54     8560.76    459.63 o 
  -3   6  16      627.16      647.62    386.91 o 
  -2   6  16      303.49      294.97    350.98 o 
  -1   6  16      993.61      816.13    374.40 o 
   0   6  16     4418.99     4763.40    420.85 o 
   1   6  16      998.27      902.16    383.28 o 
   2   6  16       51.87        0.00    377.45 o 
   3   6  16     4705.41     4192.97    402.31 o 
   4   6  16      162.55       26.94    466.82 o 
 -16   7  16      320.54      379.07    304.13 o 
 -15   7  16      168.72      182.14    262.35 o 
 -14   7  16       90.75      234.79    285.64 o 
 -13   7  16      870.01      656.10    244.05 o 
 -12   7  16      101.46      121.36    227.85 o 
 -11   7  16      534.98      135.53    279.12 o 
 -10   7  16        4.38        0.00    229.93 o 
  -9   7  16     5089.21     5209.15    285.12 o 
  -8   7  16      691.76      691.50    220.56 o 
  -7   7  16      100.48       45.35    328.46 o 
  -6   7  16       35.90      129.85    346.59 o 
  -5   7  16     2514.96     2645.56    517.41 o 
  -4   7  16      841.68     1292.30    394.37 o 
  -3   7  16        0.77      355.91    393.43 o 
  -2   7  16      447.78      230.94    412.86 o 
  -1   7  16      179.01      326.71    381.07 o 
   0   7  16      138.53        0.00    318.04 o 
   1   7  16       31.17       75.33    332.53 o 
   2   7  16      181.31      262.68    304.55 o 
   3   7  16      313.91      289.97    348.42 o 
 -15   8  16      450.85      374.65    265.34 o 
 -14   8  16        7.29      102.33    262.19 o 
 -13   8  16      140.91       65.75    252.13 o 
 -12   8  16     1414.68     1286.41    260.89 o 
 -11   8  16      819.80      855.90    270.98 o 
 -10   8  16       55.10      147.28    282.23 o 
  -9   8  16       43.63        0.00    262.18 o 
  -8   8  16     1781.02     1643.02    262.35 o 
  -7   8  16      217.68      269.86    350.19 o 
  -6   8  16       87.38        0.00    355.61 o 
  -5   8  16       27.66       40.64    304.60 o 
  -4   8  16     4808.77     5539.74    564.83 o 
  -3   8  16      469.15      141.93    337.77 o 
  -2   8  16       22.90      452.07    361.35 o 
  -1   8  16        6.59      138.37    430.40 o 
   0   8  16     2044.28     2018.63    435.43 o 
   1   8  16     1150.98     1619.89    348.37 o 
   2   8  16        4.76        0.00    350.65 o 
 -13   9  16       10.91        0.00    261.73 o 
 -12   9  16      534.76      591.93    251.95 o 
 -11   9  16      485.41      185.33    333.42 o 
 -10   9  16      276.72      553.41    275.50 o 
  -9   9  16     2435.17     2440.62    292.22 o 
  -8   9  16        0.95        8.53    242.43 o 
  -7   9  16      105.46      183.43    275.20 o 
  -6   9  16        0.52        0.00    369.77 o 
  -5   9  16     3195.57     3234.30    452.99 o 
  -4   9  16      161.19      298.08    339.67 o 
  -3   9  16       25.07       87.89    337.82 o 
  -2   9  16      698.38      428.56    432.85 o 
  -1   9  16      255.36      312.51    379.89 o 
   0   9  16      184.89        0.00    449.55 o 
   1   9  16      199.68      185.93    397.17 o 
 -12  10  16     1157.68     1455.33    381.30 o 
 -11  10  16      405.60      385.83    319.56 o 
 -10  10  16      154.41      331.81    288.02 o 
  -9  10  16      462.24      525.55    324.99 o 
  -8  10  16     1247.21      904.82    355.04 o 
  -7  10  16       69.94       46.21    325.67 o 
  -6  10  16       39.76      157.85    373.11 o 
  -5  10  16     1295.09     1161.81    363.62 o 
  -4  10  16      703.55      867.79    332.64 o 
  -3  10  16      437.41      372.09    363.04 o 
  -2  10  16        5.68       55.26    366.93 o 
  -1  10  16       80.98        0.00    446.92 o 
  -9  11  16       22.85        0.00    294.50 o 
  -8  11  16      434.55      157.41    411.89 o 
  -7  11  16      584.38     1046.47    332.19 o 
  -6  11  16      351.90      620.30    431.19 o 
  -5  11  16     1064.46      678.19    440.80 o 
  -4  11  16     2326.90     2477.73    436.13 o 
  -3  11  16      289.07      908.44    470.55 o 
 -17   1  17       21.33        0.00    323.95 o 
 -16   1  17        7.06        0.00    360.75 o 
 -15   1  17     2318.91     2399.66    368.50 o 
 -14   1  17      503.70      785.67    383.15 o 
 -13   1  17       55.10       19.34    353.98 o 
 -12   1  17      235.04      139.48    303.12 o 
 -11   1  17      187.13      359.97    261.60 o 
 -10   1  17        1.80       39.73    292.63 o 
  -9   1  17     1156.48     1057.39    315.75 o 
  -8   1  17      247.19      271.97    308.93 o 
  -7   1  17      508.50      222.90    308.84 o 
  -6   1  17       44.52      178.14    365.16 o 
  -5   1  17       68.33        0.00    365.16 o 
  -4   1  17       51.36       36.07    365.65 o 
  -3   1  17      305.03      329.83    535.97 o 
  -2   1  17      924.31      871.52    325.84 o 
  -1   1  17     3957.11     3607.46    486.49 o 
   0   1  17        0.04        0.00    282.74 o 
   1   1  17      433.90       94.82    424.65 o 
   2   1  17      427.86      107.19    457.63 o 
   3   1  17     1085.26      869.91    482.37 o 
   4   1  17       96.94        0.00    350.44 o 
 -17   2  17        5.40        0.00    385.61 o 
 -16   2  17       27.49        0.00    276.90 o 
 -15   2  17      322.79      529.81    322.55 o 
 -14   2  17      212.17        0.26    302.02 o 
 -13   2  17     1070.30     1175.27    326.66 o 
 -12   2  17        1.99        0.00    254.08 o 
 -11   2  17      126.28       66.16    294.30 o 
 -10   2  17      202.76       17.16    285.31 o 
  -9   2  17      971.91      895.60    283.33 o 
  -8   2  17        5.14        0.00    282.19 o 
  -7   2  17     2389.29     2248.18    345.39 o 
  -6   2  17        2.06       34.20    357.48 o 
  -5   2  17      251.32      522.07    326.30 o 
  -4   2  17      363.91      692.63    498.86 o 
  -3   2  17     2951.85     3518.13    370.37 o 
  -2   2  17      168.35       65.14    245.00 o 
  -1   2  17      287.16      409.67    262.41 o 
   0   2  17      392.96      389.51    308.98 o 
   1   2  17      147.70      218.51    453.51 o 
   2   2  17     1098.27      610.18    478.25 o 
   3   2  17       86.14      309.21    498.86 o 
   4   2  17        5.11        0.00    358.68 o 
 -17   3  17      541.89      670.27    407.85 o 
 -16   3  17      118.94      172.05    323.92 o 
 -15   3  17      321.49       87.36    316.99 o 
 -14   3  17     2345.58     2197.83    410.22 o 
 -13   3  17      169.66      362.74    270.61 o 
 -12   3  17      370.75      213.76    307.15 o 
 -11   3  17      117.26       95.24    254.05 o 
 -10   3  17     4597.78     4355.58    311.27 o 
  -9   3  17       29.69        0.00    264.29 o 
  -8   3  17      197.59      122.94    290.67 o 
  -7   3  17      138.77      216.09    280.32 o 
  -6   3  17     3552.65     3713.27    316.35 o 
  -5   3  17      103.53      199.91    327.73 o 
  -4   3  17      110.72        0.00    251.24 o 
  -3   3  17      974.83     1138.48    273.19 o 
  -2   3  17     1603.04     1999.45    348.92 o 
  -1   3  17     1401.27     1159.51    330.80 o 
   0   3  17      466.55      591.22    283.52 o 
   1   3  17      470.91      547.17    340.75 o 
   2   3  17       99.66      240.80    330.80 o 
   3   3  17     1712.86     1790.66    380.37 o 
 -16   4  17        4.78        0.00    379.77 o 
 -15   4  17      321.07      292.23    235.74 o 
 -14   4  17      572.62      748.53    263.51 o 
 -13   4  17      797.23      836.19    294.70 o 
 -12   4  17        3.68      149.92    251.76 o 
 -11   4  17      329.72      157.56    281.21 o 
 -10   4  17      866.23     1186.62    241.81 o 
  -9   4  17     1206.43      964.13    244.06 o 
  -8   4  17       38.43       53.77    271.90 o 
  -7   4  17      605.86      515.25    286.76 o 
  -6   4  17      189.01      329.92    259.81 o 
  -5   4  17       40.81       52.85    268.64 o 
  -4   4  17       15.67        0.00    253.15 o 
  -3   4  17     2630.56     3076.54    612.24 o 
  -2   4  17      635.64      686.81    341.42 o 
  -1   4  17      136.68      653.07    342.31 o 
   0   4  17       31.63        0.00    335.26 o 
   1   4  17      515.30      938.60    315.73 o 
   2   4  17      130.37      228.19    371.28 o 
   3   4  17      327.28      330.50    430.24 o 
 -16   5  17       24.78        0.00    220.12 o 
 -15   5  17       33.17       88.42    295.58 o 
 -14   5  17     1845.77     1860.40    271.16 o 
 -13   5  17      592.37      830.11    298.90 o 
 -12   5  17      738.05      891.80    264.67 o 
 -11   5  17       12.50      366.18    263.54 o 
 -10   5  17     9798.26    10440.82    485.34 o 
  -9   5  17        1.21        0.00    216.55 o 
  -8   5  17      733.25      529.47    259.43 o 
  -7   5  17      415.73      772.51    293.12 o 
  -6   5  17    11162.90    11598.13   1432.68 o 
  -5   5  17      189.52      224.48    357.69 o 
  -4   5  17       37.21      383.42    544.21 o 
  -3   5  17     1842.21     2300.53    511.23 o 
  -2   5  17     1288.38     1615.74    381.07 o 
  -1   5  17      741.14      726.75    317.07 o 
   0   5  17       11.83        0.00    354.12 o 
   1   5  17     1254.89     1051.68    393.27 o 
   2   5  17       25.91       97.81    378.95 o 
 -15   6  17       35.58      247.57    275.13 o 
 -14   6  17      340.05      505.36    299.49 o 
 -13   6  17      628.78      569.40    262.62 o 
 -12   6  17        6.64       36.17    262.19 o 
 -11   6  17      486.54      191.77    250.95 o 
 -10   6  17       33.32      208.36    264.04 o 
  -9   6  17     1152.56      825.91    293.76 o 
  -8   6  17       98.43        0.00    277.38 o 
  -7   6  17      320.66      699.38    338.70 o 
  -6   6  17      668.53      705.08    357.48 o 
  -5   6  17       27.18      434.26    365.16 o 
  -4   6  17      649.67      997.72    336.42 o 
  -3   6  17      137.53      324.79    399.51 o 
  -2   6  17     2520.00     2820.48    422.00 o 
  -1   6  17        0.07        0.00    311.02 o 
   0   6  17      377.68      477.58    334.62 o 
   1   6  17      114.42        0.00    375.93 o 
   2   6  17     1232.96     1330.05    422.68 o 
 -14   7  17      471.43      141.21    375.09 o 
 -13   7  17      909.80     1040.56    286.26 o 
 -12   7  17       69.22        0.00    260.18 o 
 -11   7  17       96.68        0.00    210.80 o 
 -10   7  17     5868.33     5894.92    377.77 o 
  -9   7  17      142.69       46.31    523.60 o 
  -8   7  17      579.56      485.71    345.66 o 
  -7   7  17        9.89      116.57    346.89 o 
  -6   7  17     7776.52     8425.17    479.56 o 
  -5   7  17     1192.08     1676.42    447.33 o 
  -4   7  17      505.41      737.36    401.80 o 
  -3   7  17     1656.94     1904.77    444.40 o 
  -2   7  17      776.79      829.01    445.01 o 
  -1   7  17      667.03      515.37    298.75 o 
   0   7  17      186.06      583.37    417.72 o 
   1   7  17     2917.66     3049.21    502.98 o 
 -13   8  17      273.60      355.88    276.90 o 
 -12   8  17        6.98        0.00    295.44 o 
 -11   8  17      106.97      300.87    271.14 o 
 -10   8  17        8.27        0.00    391.12 o 
  -9   8  17      574.33      668.81    350.07 o 
  -8   8  17       31.29      234.49    283.00 o 
  -7   8  17       88.12        0.00    269.96 o 
  -6   8  17      268.74      181.75    379.77 o 
  -5   8  17      584.36      662.25    401.52 o 
  -4   8  17      171.20        0.00    341.41 o 
  -3   8  17        5.26       36.96    437.02 o 
  -2   8  17     1750.71     2073.31    482.31 o 
  -1   8  17       73.97        0.00    325.89 o 
   0   8  17      538.99      990.26    491.03 o 
 -11   9  17      334.04      222.95    410.28 o 
 -10   9  17     1703.77     1592.17    442.66 o 
  -9   9  17      175.17      152.94    322.19 o 
  -8   9  17       90.43      115.06    277.54 o 
  -7   9  17      663.70      897.23    351.61 o 
  -6   9  17     3167.19     3041.28    457.27 o 
  -5   9  17      738.83      850.43    366.37 o 
  -4   9  17      445.30      616.72    360.73 o 
  -3   9  17      526.05      136.76    362.28 o 
  -2   9  17      441.39      268.37    450.40 o 
  -9  10  17      311.34      342.87    282.14 o 
  -8  10  17      427.27      648.55    353.63 o 
  -7  10  17      235.06        0.00    407.01 o 
  -6  10  17       32.69      181.06    432.90 o 
  -5  10  17      993.19     1099.95    393.72 o 
 -16   0  18      444.90      305.09    428.77 o 
 -15   0  18     1637.72     2098.51    482.37 o 
 -14   0  18       13.64      321.58    404.04 o 
 -13   0  18      405.28      441.14    416.40 o 
 -12   0  18     1716.19     1038.95    420.53 o 
 -11   0  18      505.92      874.04    420.53 o 
 -10   0  18       96.41      243.25    387.54 o 
  -9   0  18     1149.29     1781.06    457.63 o 
  -8   0  18    12093.83    12450.90    750.35 o 
  -7   0  18      229.99      292.72    412.28 o 
  -6   0  18      152.81       49.47    408.16 o 
  -5   0  18     2519.52     2490.18    502.98 o 
  -4   0  18     9615.25    12500.38    869.91 o 
  -3   0  18      378.25      292.72    614.30 o 
   0   0  18      238.25        0.00    399.91 o 
   1   0  18       15.71        0.00    317.46 o 
   2   0  18       37.95        0.00    449.39 o 
 -16   1  18      355.00      388.46    360.75 o 
 -15   1  18        1.61      153.07    331.29 o 
 -14   1  18        0.28        0.00    374.60 o 
 -13   1  18      545.47      436.26    387.60 o 
 -12   1  18        0.21        0.00    373.92 o 
 -11   1  18        2.49      417.67    380.23 o 
 -10   1  18        5.18      120.61    378.45 o 
  -9   1  18      130.14        0.00    371.93 o 
  -8   1  18      362.33      478.49    486.49 o 
  -7   1  18       64.00      307.80    467.94 o 
  -6   1  18       44.73       47.47    388.20 o 
  -5   1  18      300.85      226.79    337.08 o 
  -4   1  18       88.74      584.09    416.14 o 
  -3   1  18      161.82       98.95    581.32 o 
  -2   1  18      341.18      927.63    601.93 o 
   0   1  18      126.24        0.00    420.53 o 
   1   1  18       96.01        0.00    445.26 o 
   2   1  18      188.29       53.60    478.25 o 
 -16   2  18      293.94        0.00    336.68 o 
 -15   2  18     1166.33     1202.76    318.41 o 
 -14   2  18        4.49        0.00    317.07 o 
 -13   2  18      112.78      499.51    385.63 o 
 -12   2  18      941.89      613.56    386.91 o 
 -11   2  18      230.49      154.49    375.09 o 
 -10   2  18       12.55        0.00    313.03 o 
  -9   2  18      129.79        0.00    324.60 o 
  -8   2  18     6103.14     6121.36    452.76 o 
  -7   2  18      562.10      617.66    297.53 o 
  -6   2  18      200.57       78.58    289.18 o 
  -5   2  18      174.29      223.18    347.51 o 
  -4   2  18     5444.62     5973.96    692.63 o 
  -3   2  18     1037.56     1220.35    577.19 o 
  -2   2  18      131.89        0.00    540.09 o 
  -1   2  18     1353.44     1311.06    474.12 o 
   0   2  18        4.92      160.79    453.51 o 
   1   2  18      370.15      230.88    474.12 o 
   2   2  18        4.03      243.25    502.98 o 
 -15   3  18       19.57        0.00    329.87 o 
 -14   3  18       10.06       87.33    278.73 o 
 -13   3  18     1487.46     1373.18    346.26 o 
 -12   3  18       75.68       59.45    368.61 o 
 -11   3  18        7.35        0.00    314.84 o 
 -10   3  18        0.62        0.00    308.17 o 
  -9   3  18     1106.49     1395.79    306.39 o 
  -8   3  18     1006.12      978.46    346.00 o 
  -7   3  18      175.50       74.10    325.11 o 
  -6   3  18       11.77       35.86    331.05 o 
  -5   3  18      560.57      388.95    342.80 o 
  -4   3  18      165.15        0.00    515.35 o 
  -2   3  18      298.51      502.98    453.51 o 
  -1   3  18     2354.60     2254.45    362.24 o 
   0   3  18      390.77      531.52    331.38 o 
   1   3  18      492.00      107.19    494.74 o 
 -15   4  18      418.02      344.19    396.14 o 
 -14   4  18        1.69        0.00    326.96 o 
 -13   4  18      278.17      109.69    322.23 o 
 -12   4  18      238.98        0.00    374.17 o 
 -11   4  18        0.20        0.00    294.35 o 
 -10   4  18       84.53      150.68    251.18 o 
  -9   4  18      204.51       77.27    263.87 o 
  -8   4  18      714.08      676.72    280.00 o 
  -7   4  18      275.35      220.49    221.98 o 
  -6   4  18        1.92       30.67    274.33 o 
  -5   4  18      422.43      441.14    519.47 o 
  -4   4  18     1617.88     1356.41    544.21 o 
  -3   4  18     1288.20     1451.59    367.74 o 
  -2   4  18       20.63        0.00    342.67 o 
  -1   4  18       60.76      255.46    345.23 o 
   0   4  18      646.88      581.48    371.69 o 
   1   4  18     1969.62     2210.81    416.85 o 
 -14   5  18       33.57      101.36    261.88 o 
 -13   5  18      136.16      140.49    304.04 o 
 -12   5  18      338.88      303.20    243.97 o 
 -11   5  18      157.05       85.93    298.20 o 
 -10   5  18        0.51      125.69    297.02 o 
  -9   5  18      820.39      733.70    302.64 o 
  -8   5  18     1029.00     1042.56    284.76 o 
  -7   5  18      467.60      149.75    297.60 o 
  -6   5  18        0.43      115.44    523.60 o 
  -5   5  18       47.11        0.00    511.23 o 
  -4   5  18        1.35      164.79    386.91 o 
  -3   5  18      998.99      895.43    364.46 o 
  -2   5  18       19.34      144.20    366.46 o 
  -1   5  18       17.32        0.00    362.52 o 
   0   5  18        2.64      328.24    525.66 o 
 -13   6  18      881.31      849.08    293.97 o 
 -12   6  18     1086.69     1020.90    323.04 o 
 -11   6  18        3.17        0.00    255.67 o 
 -10   6  18       99.23        0.00    245.32 o 
  -9   6  18        7.69       46.86    272.78 o 
  -8   6  18      236.50        0.00    340.61 o 
  -7   6  18        1.35      337.28    360.98 o 
  -6   6  18      270.53      160.79    548.33 o 
  -5   6  18       24.14       56.89    482.37 o 
  -4   6  18      784.81      481.88    342.36 o 
  -3   6  18      420.71      408.52    359.46 o 
  -2   6  18       42.29        0.00    264.73 o 
  -1   6  18        1.62      171.59    397.83 o 
 -12   7  18        0.91      330.21    310.62 o 
 -11   7  18      325.74      259.46    279.15 o 
 -10   7  18       92.44       97.60    302.52 o 
  -9   7  18      155.38       84.41    413.70 o 
  -8   7  18      429.36      136.83    351.54 o 
  -7   7  18      785.64      692.81    378.19 o 
  -6   7  18      183.13      269.87    383.30 o 
  -5   7  18     1256.61     1182.70    315.20 o 
  -4   7  18       39.82      271.48    410.56 o 
  -3   7  18      249.10      607.94    437.26 o 
  -2   7  18        2.01        0.00    324.26 o 
 -10   8  18       78.18      249.87    364.46 o 
  -9   8  18      413.72      327.53    432.03 o 
  -8   8  18     1224.71      843.85    438.36 o 
  -7   8  18        2.87        0.00    382.65 o 
  -6   8  18       10.59      431.32    402.09 o 
  -5   8  18     1369.22     1745.81    440.80 o 
  -4   8  18      787.03      702.45    379.20 o 
 -14   1  19     3156.42     3325.87    419.08 o 
 -13   1  19       14.55        0.00    327.18 o 
 -12   1  19       11.17       13.23    332.53 o 
 -11   1  19      448.16      575.35    406.30 o 
 -10   1  19     2375.72     2473.65    595.75 o 
  -9   1  19      171.98       53.66    410.28 o 
  -8   1  19        7.21        0.00    404.72 o 
  -7   1  19      120.08        0.00    340.12 o 
  -6   1  19      155.37        0.00    353.63 o 
  -5   1  19        0.40        0.00    424.55 o 
  -4   1  19       43.13      136.93    436.13 o 
  -3   1  19      301.49      363.81    450.06 o 
  -2   1  19        7.32      849.30    655.53 o 
 -14   2  19      300.68      547.53    350.65 o 
 -13   2  19       25.50       35.95    335.81 o 
 -12   2  19       25.44        0.00    327.87 o 
 -11   2  19      299.34      237.89    296.29 o 
 -10   2  19        0.80        0.00    339.20 o 
  -9   2  19      385.70      322.81    408.55 o 
  -8   2  19       74.19      285.75    420.53 o 
  -7   2  19      189.62      369.11    347.51 o 
  -6   2  19      133.09        0.00    415.60 o 
  -5   2  19       14.20        0.00    359.09 o 
  -4   2  19      154.98        0.00    426.64 o 
 -14   3  19     1658.25     1704.86    702.94 o 
 -13   3  19       84.46        0.00    394.90 o 
 -12   3  19       60.26        0.00    323.89 o 
 -11   3  19       15.24        0.00    285.28 o 
 -10   3  19     2723.00     2393.50    398.88 o 
  -9   3  19        2.39        0.00    394.03 o 
  -8   3  19      143.89      465.36    339.61 o 
  -7   3  19      654.34      881.82    424.85 o 
  -6   3  19     2538.68     2669.80    466.45 o 
  -5   3  19      173.67      122.77    371.48 o 
  -1   3  19      687.83      560.70    490.62 o 
 -13   4  19      100.60        0.00    395.05 o 
 -12   4  19       32.35       13.65    393.72 o 
 -11   4  19      233.02       45.38    393.17 o 
 -10   4  19       17.76       56.88    392.26 o 
  -9   4  19      392.96      376.54    402.17 o 
  -8   4  19       67.75      194.77    402.17 o 
  -7   4  19      116.25       95.10    334.52 o 
  -6   4  19       40.73       61.84    486.49 o 
  -2   4  19      990.07     1471.85    531.84 o 
 -12   5  19      112.06        0.00    340.75 o 
 -11   5  19       21.41      267.85    349.25 o 
 -10   5  19     1949.62     1580.53    372.85 o 
  -9   5  19        6.44       25.88    335.10 o 
  -8   5  19      337.40      190.52    350.85 o 
  -7   5  19      199.37      466.48    379.30 o 
  -6   5  19     4303.60     5135.24    520.08 o 
  -5   5  19      436.73      824.56    568.95 o 
  -4   5  19      168.12      948.25    585.44 o 
  -3   5  19     2316.85     2650.05    475.52 o 
 -11   6  19       75.95        0.00    316.91 o 
 -10   6  19      363.05      687.96    287.38 o 
  -9   6  19      632.23      580.65    436.65 o 
  -8   6  19       39.07        0.00    422.44 o 
  -7   6  19       96.20        0.00    372.69 o 
  -6   6  19       38.04      189.65    581.32 o 
  -5   6  19      295.84       70.09    593.69 o 
  -4   6  19       14.44      258.98    427.47 o 
 -12   0  20      532.90      395.79    610.18 o 
 -11   0  20      175.97        0.00    601.93 o 
 -10   0  20      205.90      202.02    449.39 o 
  -9   0  20      215.48        0.00    437.02 o 
  -8   0  20     2307.80     2403.60    700.88 o 
  -7   0  20      275.53       78.33    474.12 o 
  -6   0  20      384.13      387.54    655.53 o 
  -5   0  20      593.38      927.63    672.02 o 
  -4   0  20     6849.58     7256.16    861.67 o 
 -11   1  20       15.88        0.00    342.33 o 
 -10   1  20       23.08        0.00    425.41 o 
  -9   1  20      261.16       96.89    436.56 o 
  -8   1  20        0.20        0.00    373.45 o 
  -7   1  20       71.40        0.00    448.50 o 
  -6   1  20        1.07        0.00    330.87 o 
  -5   1  20      103.83      170.74    466.01 o 
  -4   1  20        2.63        7.18    401.00 o 
 -11   2  20      319.11       27.60    420.21 o 
 -10   2  20        0.90       16.45    461.76 o 
  -9   2  20      477.01      454.28    441.94 o 
  -8   2  20     1830.98     1237.15    352.19 o 
  -7   2  20      109.67        0.00    441.14 o 
  -6   2  20       14.57        0.00    362.10 o 
  -5   2  20      536.04      812.50    478.76 o 
 -10   3  20       83.55      319.31    430.77 o 
  -9   3  20     1692.02     1914.53    468.40 o 
  -8   3  20      238.04       71.69    374.41 o 
  -7   3  20      558.16      867.64    449.31 o 
  -6   3  20       44.52      423.65    451.46 o 
  -5   3  20     1309.81     1966.58    775.09 o 
  -8   4  20      532.38       88.01    425.91 o 
                                                 
